# Supplementary material for: (2S,4aR,3S,8aR,9R,10R)-1,4-Diallyl-2,3-diphenyl­perhydro­quinoxaline
Source: Acta Crystallogr Sect E Struct Rep Online. 2008 Apr 26;64(Pt 5):o907. doi: 10.1107/S1600536808011276 (PMC2961322; doi:10.1107/S1600536808011276)
Supplement: Supplementary file 1 [file e-64-0o907-sup1.cif]

##############################################################################
###                                                                        ###
###        Electronic paper (Acta Crystallographica Section E)             ###
###                                                                        ###
##############################################################################
#                                                                            #
# This CIF contains the data in a paper accepted for publication in Acta     #
# Crystallographica Section E. It conforms to the requirements of Notes      #
# for Authors for Section E, and has been peer reviewed under the auspices   #
# of the IUCr Commission on Journals.                                        #
#                                                                            #
# Full details of the Crystallographic Information File format               #
# are given in the paper "The Crystallographic Information File (CIF):       #
# a New Standard Archive File for Crystallography" by S. R. Hall, F. H.      #
# Allen and I. D. Brown [Acta Cryst. (1991), A47, 655-685].                  #
#                                                                            #
# The current version of the core CIF dictionary is obtainable from          #
# ftp://ftp.iucr.org/pub/cif_core.dic. The current version number is 2.4.    #
#                                                                            #
# Software is freely available for graphical display of the structure(s) in  #
# this CIF.  For information consult the CIF home page http://www.iucr.org/  #
# cif/home.html                                                              #
#                                                                            #
# This file may be used for bona fide research purposes within the           #
# scientific community so long as proper attribution is given to the journal # 
# article from which it was obtained.                                        #
#                                                                            #
##############################################################################
                                             
data_I
_audit_creation_method     SHELXL-97
_chemical_name_systematic
;
(2<i>S</i>,4a<i>R</i>,3<i>S</i>,8a<i>R</i>,9<i>R</i>,10<i>R</i>)-
1,4-Diallyl-2,3-diphenylperhydroquinoxaline
;
_chemical_name_common     ?
_chemical_formula_moiety     'C26 H32 N2'
_chemical_formula_sum     'C26 H32 N2'
_chemical_formula_iupac     'C26 H32 N2'
_chemical_formula_weight     372.54
_chemical_melting_point     ?
_symmetry_cell_setting     orthorhombic
_symmetry_space_group_name_H-M     'P 21 21 21'
_symmetry_space_group_name_Hall     'P 2ac 2ab'
loop_
    _symmetry_equiv_pos_as_xyz
    'x, y, z'
    '-x+1/2, -y, z+1/2'
    '-x, y+1/2, -z+1/2'
    'x+1/2, -y+1/2, -z'
_cell_length_a     6.509(4)
_cell_length_b     17.437(10)
_cell_length_c     19.757(12)
_cell_angle_alpha     90.00
_cell_angle_beta     90.00
_cell_angle_gamma     90.00
_cell_volume     2242(2)
_cell_formula_units_Z     4
_cell_measurement_reflns_used     15922
_cell_measurement_theta_min     3.32
_cell_measurement_theta_max     27.48
_cell_measurement_temperature     293(2)
_exptl_crystal_description     block
_exptl_crystal_colour     colorless
_exptl_crystal_size_max     0.35
_exptl_crystal_size_mid     0.15
_exptl_crystal_size_min     0.15
_exptl_crystal_density_diffrn     1.101
_exptl_crystal_density_meas     ?
_exptl_crystal_density_method     'not measured'
_exptl_crystal_F_000     808
_exptl_absorpt_coefficient_mu     0.064
_exptl_absorpt_correction_type     multi-scan
_exptl_absorpt_process_details     '(CrystalClear; Rigaku, 2005)'
_exptl_absorpt_correction_T_min     0.8085
_exptl_absorpt_correction_T_max     1.0000
_exptl_special_details
;
;
_diffrn_ambient_temperature     293(2)
_diffrn_radiation_type     MoK\a
_diffrn_radiation_wavelength     0.71073
_diffrn_radiation_source     'fine-focus sealed tube'
_diffrn_radiation_monochromator     graphite
_diffrn_measurement_device_type     'Rigaku SCXmini'
_diffrn_measurement_method     \w
_diffrn_detector_area_resol_mean     13.6612
_diffrn_reflns_number     22256
_diffrn_reflns_av_R_equivalents     0.0395
_diffrn_reflns_av_sigmaI/netI     0.0199
_diffrn_reflns_theta_min     3.31
_diffrn_reflns_theta_max     27.44
_diffrn_reflns_theta_full     27.44
_diffrn_measured_fraction_theta_max     0.996
_diffrn_measured_fraction_theta_full     0.996
_diffrn_reflns_limit_h_min     -8
_diffrn_reflns_limit_h_max     8
_diffrn_reflns_limit_k_min     -22
_diffrn_reflns_limit_k_max     22
_diffrn_reflns_limit_l_min     -25
_diffrn_reflns_limit_l_max     25
_diffrn_standards_number     0
_diffrn_standards_interval_count     .
_diffrn_standards_interval_time     .
_diffrn_standards_decay_%     ?
_refine_special_details
;
Refinement of <i>F</i>\^2\^ against ALL reflections. The weighted
<i>R</i>-factor <i>wR</i> and goodness of fit <i>S</i> are based on
<i>F</i>\^2\^, conventional <i>R</i>-factors <i>R</i> are based on <i>F</i>,
with <i>F</i> set to zero for negative <i>F</i>\^2\^. The threshold expression
of <i>F</i>\^2\^ > \s(<i>F</i>\^2\^) is used only for calculating
<i>R</i>-factors(gt) <i>etc</i>. and is not relevant to the choice of
reflections for refinement. <i>R</i>-factors based on <i>F</i>\^2\^ are
statistically about twice as large as those based on <i>F</i>, and <i>R</i>-
factors based on ALL data will be even larger.
;
_reflns_number_total     2923
_reflns_number_gt     2452
_reflns_threshold_expression     I>2\s(I)
_refine_ls_structure_factor_coef     Fsqd
_refine_ls_matrix_type     full
_refine_ls_R_factor_all     0.0710
_refine_ls_R_factor_gt     0.0592
_refine_ls_wR_factor_gt     0.1463
_refine_ls_wR_factor_ref     0.1537
_refine_ls_goodness_of_fit_ref     1.133
_refine_ls_restrained_S_all     1.133
_refine_ls_number_reflns     2923
_refine_ls_number_parameters     254
_refine_ls_number_restraints     0
_refine_ls_hydrogen_treatment     constr
_refine_ls_weighting_scheme     calc
_refine_ls_weighting_details
;
calc w=1/[\s^2^(Fo^2^)+(0.0674P)^2^+0.2312P] where P=(Fo^2^+2Fc^2^)/3
;
_atom_sites_solution_hydrogens     geom
_atom_sites_solution_primary     direct
_atom_sites_solution_secondary     difmap
_refine_ls_shift/su_max     0.000
_refine_ls_shift/su_mean     0.000
_refine_diff_density_max     0.149
_refine_diff_density_min     -0.132
_refine_ls_extinction_method     none
_refine_ls_extinction_coef     ?
_refine_ls_abs_structure_details     .
_refine_ls_abs_structure_Flack     .
loop_
    _atom_type_symbol
    _atom_type_description
    _atom_type_scat_dispersion_real
    _atom_type_scat_dispersion_imag
    _atom_type_scat_source
    'C' 'C' 0.0033 0.0000
                         'International Tables Vol C Tables 4.2.6.8 and 6.1.1.4'
    'H' 'H' 0.0000 0.0000
                         'International Tables Vol C Tables 4.2.6.8 and 6.1.1.4'
    'N' 'N' 0.0061 0.0000
                         'International Tables Vol C Tables 4.2.6.8 and 6.1.1.4'
_computing_data_collection     'CrystalClear (Rigaku, 2005)'
_computing_cell_refinement     'CrystalClear (Rigaku, 2005)'
_computing_data_reduction     'CrystalClear (Rigaku, 2005)'
_computing_structure_solution     'SHELXS97 (Sheldrick, 2008)'
_computing_structure_refinement     'SHELXL97 (Sheldrick, 2008)'
_computing_molecular_graphics     'SHELXTL (Sheldrick, 2008)'
_computing_publication_material     'SHELXTL (Sheldrick, 2008)'
loop_
    _atom_site_type_symbol
    _atom_site_label
    _atom_site_fract_x
    _atom_site_fract_y
    _atom_site_fract_z
    _atom_site_U_iso_or_equiv
    _atom_site_adp_type
    _atom_site_calc_flag
    _atom_site_refinement_flags
    _atom_site_occupancy
    _atom_site_disorder_assembly
    _atom_site_disorder_group
    C C1 0.5826(4) 0.80378(13) 0.84675(11) 0.0506(5) Uani d . 1 . .
    H H1A 0.7233 0.8238 0.8463 0.061 Uiso calc R 1 . .
    C C2 0.5523(5) 0.75694(16) 0.91185(12) 0.0647(7) Uani d . 1 . .
    H H2A 0.4177 0.7331 0.9110 0.078 Uiso calc R 1 . .
    H H2B 0.6544 0.7165 0.9137 0.078 Uiso calc R 1 . .
    C C3 0.5705(6) 0.80629(17) 0.97458(13) 0.0761(8) Uani d . 1 . .
    H H3A 0.5417 0.7754 1.0143 0.091 Uiso calc R 1 . .
    H H3B 0.7101 0.8253 0.9784 0.091 Uiso calc R 1 . .
    C C4 0.4241(6) 0.87304(17) 0.97238(12) 0.0745(8) Uani d . 1 . .
    H H4A 0.4446 0.9049 1.0120 0.089 Uiso calc R 1 . .
    H H4B 0.2839 0.8542 0.9732 0.089 Uiso calc R 1 . .
    C C5 0.4569(5) 0.92060(15) 0.90914(11) 0.0643(7) Uani d . 1 . .
    H H5A 0.5932 0.9431 0.9102 0.077 Uiso calc R 1 . .
    H H5B 0.3576 0.9621 0.9081 0.077 Uiso calc R 1 . .
    C C6 0.4339(4) 0.87160(12) 0.84510(11) 0.0486(5) Uani d . 1 . .
    H H6A 0.2934 0.8515 0.8436 0.058 Uiso calc R 1 . .
    C C7 0.3422(5) 0.98753(13) 0.78078(14) 0.0653(7) Uani d . 1 . .
    H H7A 0.3672 1.0132 0.7380 0.078 Uiso calc R 1 . .
    H H7B 0.3879 1.0216 0.8165 0.078 Uiso calc R 1 . .
    C C8 0.1147(5) 0.97599(18) 0.78826(18) 0.0834(9) Uani d . 1 . .
    H H8A 0.0553 0.9367 0.7631 0.100 Uiso calc R 1 . .
    C C9 -0.0048(7) 1.0156(3) 0.8263(2) 0.1171(14) Uani d . 1 . .
    H H9A 0.0483 1.0554 0.8523 0.141 Uiso calc R 1 . .
    H H9B -0.1444 1.0045 0.8279 0.141 Uiso calc R 1 . .
    C C10 0.4402(4) 0.86967(12) 0.72229(11) 0.0483(5) Uani d . 1 . .
    H H10A 0.2982 0.8509 0.7218 0.058 Uiso calc R 1 . .
    C C11 0.4779(4) 0.91552(13) 0.65788(11) 0.0533(6) Uani d . 1 . .
    C C12 0.3334(5) 0.91742(15) 0.60669(13) 0.0693(8) Uani d . 1 . .
    H H12A 0.2095 0.8915 0.6120 0.083 Uiso calc R 1 . .
    C C13 0.3722(7) 0.95790(18) 0.54713(15) 0.0914(11) Uani d . 1 . .
    H H13A 0.2743 0.9585 0.5129 0.110 Uiso calc R 1 . .
    C C14 0.5517(7) 0.9965(2) 0.53880(15) 0.0981(12) Uani d . 1 . .
    H H14A 0.5765 1.0233 0.4990 0.118 Uiso calc R 1 . .
    C C15 0.6952(6) 0.9957(2) 0.58882(17) 0.0956(11) Uani d . 1 . .
    H H15A 0.8185 1.0219 0.5830 0.115 Uiso calc R 1 . .
    C C16 0.6586(5) 0.95579(16) 0.64889(14) 0.0734(8) Uani d . 1 . .
    H H16A 0.7567 0.9563 0.6831 0.088 Uiso calc R 1 . .
    C C17 0.5854(4) 0.80049(12) 0.72363(11) 0.0494(5) Uani d . 1 . .
    H H17A 0.7274 0.8192 0.7231 0.059 Uiso calc R 1 . .
    C C18 0.5511(4) 0.75131(14) 0.66111(11) 0.0541(6) Uani d . 1 . .
    C C19 0.6996(5) 0.74603(15) 0.61113(13) 0.0677(7) Uani d . 1 . .
    H H19A 0.8235 0.7719 0.6165 0.081 Uiso calc R 1 . .
    C C20 0.6668(6) 0.70288(18) 0.55319(15) 0.0857(10) Uani d . 1 . .
    H H20A 0.7678 0.7002 0.5200 0.103 Uiso calc R 1 . .
    C C21 0.4855(6) 0.66430(17) 0.54495(15) 0.0826(10) Uani d . 1 . .
    H H21A 0.4637 0.6352 0.5062 0.099 Uiso calc R 1 . .
    C C22 0.3358(6) 0.66848(16) 0.59373(14) 0.0763(8) Uani d . 1 . .
    H H22A 0.2119 0.6428 0.5878 0.092 Uiso calc R 1 . .
    C C23 0.3702(4) 0.71126(15) 0.65195(13) 0.0642(7) Uani d . 1 . .
    H H23A 0.2696 0.7129 0.6853 0.077 Uiso calc R 1 . .
    C C24 0.6823(5) 0.68533(14) 0.78648(14) 0.0677(7) Uani d . 1 . .
    H H24A 0.6575 0.6576 0.7447 0.081 Uiso calc R 1 . .
    H H24B 0.6373 0.6528 0.8234 0.081 Uiso calc R 1 . .
    C C25 0.9103(5) 0.6977(2) 0.79341(19) 0.0882(10) Uani d . 1 . .
    H H25A 0.9648 0.7397 0.7705 0.106 Uiso calc R 1 . .
    C C26 1.0331(7) 0.6584(3) 0.8261(2) 0.1236(16) Uani d . 1 . .
    H H26A 0.9870 0.6158 0.8499 0.148 Uiso calc R 1 . .
    H H26B 1.1716 0.6714 0.8269 0.148 Uiso calc R 1 . .
    N N1 0.4696(3) 0.91737(10) 0.78298(9) 0.0510(4) Uani d . 1 . .
    N N2 0.5531(3) 0.75566(10) 0.78624(9) 0.0512(4) Uani d . 1 . .
loop_
    _atom_site_aniso_label
    _atom_site_aniso_U_11
    _atom_site_aniso_U_22
    _atom_site_aniso_U_33
    _atom_site_aniso_U_12
    _atom_site_aniso_U_13
    _atom_site_aniso_U_23
    C1 0.0577(13) 0.0487(11) 0.0453(11) 0.0009(11) -0.0019(11) 0.0009(9)
    C2 0.0857(18) 0.0610(15) 0.0474(12) 0.0109(15) -0.0022(13) 0.0088(11)
    C3 0.102(2) 0.0804(18) 0.0453(13) 0.0067(19) -0.0094(15) 0.0070(13)
    C4 0.108(2) 0.0775(17) 0.0380(11) 0.0065(18) -0.0012(14) -0.0055(12)
    C5 0.0890(19) 0.0562(14) 0.0477(13) 0.0034(14) -0.0046(13) -0.0067(11)
    C6 0.0582(13) 0.0467(11) 0.0409(11) 0.0014(11) -0.0041(10) -0.0008(9)
    C7 0.096(2) 0.0444(11) 0.0551(13) 0.0100(12) -0.0002(15) 0.0012(11)
    C8 0.089(2) 0.0738(17) 0.088(2) 0.0259(17) -0.0153(19) -0.0051(17)
    C9 0.103(3) 0.118(3) 0.130(3) 0.024(3) 0.021(3) -0.012(3)
    C10 0.0579(13) 0.0453(11) 0.0419(11) -0.0045(10) -0.0003(11) 0.0008(9)
    C11 0.0703(15) 0.0473(12) 0.0422(11) -0.0025(12) -0.0015(11) 0.0024(9)
    C12 0.088(2) 0.0602(15) 0.0600(15) -0.0094(15) -0.0194(14) 0.0080(12)
    C13 0.138(3) 0.0806(19) 0.0553(16) -0.014(2) -0.0286(19) 0.0168(15)
    C14 0.155(4) 0.085(2) 0.0537(16) -0.026(3) -0.002(2) 0.0203(16)
    C15 0.113(3) 0.098(2) 0.075(2) -0.038(2) 0.012(2) 0.0172(18)
    C16 0.0829(19) 0.0798(18) 0.0574(14) -0.0230(16) -0.0063(15) 0.0153(14)
    C17 0.0553(12) 0.0473(11) 0.0457(11) -0.0027(10) 0.0035(11) 0.0010(9)
    C18 0.0682(15) 0.0476(12) 0.0464(12) 0.0014(12) 0.0053(11) -0.0016(10)
    C19 0.0761(18) 0.0638(15) 0.0630(15) -0.0032(15) 0.0167(13) -0.0039(13)
    C20 0.113(3) 0.085(2) 0.0590(16) -0.006(2) 0.0291(18) -0.0160(15)
    C21 0.119(3) 0.0755(19) 0.0527(15) 0.002(2) 0.0028(17) -0.0179(14)
    C22 0.090(2) 0.0706(17) 0.0681(17) -0.0135(16) -0.0041(17) -0.0106(14)
    C23 0.0728(16) 0.0665(15) 0.0534(13) -0.0082(14) 0.0096(13) -0.0093(12)
    C24 0.097(2) 0.0477(12) 0.0581(14) 0.0146(13) 0.0004(16) 0.0027(11)
    C25 0.084(2) 0.0784(19) 0.102(2) 0.0273(18) 0.0133(19) 0.0080(19)
    C26 0.107(3) 0.137(4) 0.127(4) 0.027(3) -0.026(3) 0.007(3)
    N1 0.0688(12) 0.0407(9) 0.0434(9) 0.0014(8) -0.0006(10) 0.0024(8)
    N2 0.0653(11) 0.0411(9) 0.0474(10) 0.0034(8) 0.0014(10) 0.0016(8)
_geom_special_details
;
All e.s.d.'s (except the e.s.d. in the dihedral angle between two l.s. planes)
are estimated using the full covariance matrix. The cell e.s.d.'s are taken
into account individually in the estimation of e.s.d.'s in distances, angles
and torsion angles; correlations between e.s.d.'s in cell parameters are only
used when they are defined by crystal symmetry. An approximate (isotropic)
treatment of cell e.s.d.'s is used for estimating e.s.d.'s involving l.s.
planes.
;
loop_
    _geom_bond_atom_site_label_1
    _geom_bond_atom_site_label_2
    _geom_bond_site_symmetry_2
    _geom_bond_distance
    _geom_bond_publ_flag
    C1 N2 . 1.473(3) ?
    C1 C6 . 1.528(3) ?
    C1 C2 . 1.536(3) ?
    C1 H1A . 0.9800 ?
    C2 C3 . 1.514(4) ?
    C2 H2A . 0.9700 ?
    C2 H2B . 0.9700 ?
    C3 C4 . 1.505(4) ?
    C3 H3A . 0.9700 ?
    C3 H3B . 0.9700 ?
    C4 C5 . 1.515(4) ?
    C4 H4A . 0.9700 ?
    C4 H4B . 0.9700 ?
    C5 C6 . 1.534(3) ?
    C5 H5A . 0.9700 ?
    C5 H5B . 0.9700 ?
    C6 N1 . 1.482(3) ?
    C6 H6A . 0.9800 ?
    C7 N1 . 1.479(3) ?
    C7 C8 . 1.501(5) ?
    C7 H7A . 0.9700 ?
    C7 H7B . 0.9700 ?
    C8 C9 . 1.284(5) .
    C8 H8A . 0.9300 ?
    C9 H9A . 0.9300 ?
    C9 H9B . 0.9300 ?
    C10 N1 . 1.472(3) ?
    C10 C11 . 1.523(3) ?
    C10 C17 . 1.533(3) ?
    C10 H10A . 0.9800 ?
    C11 C12 . 1.381(4) ?
    C11 C16 . 1.381(4) ?
    C12 C13 . 1.395(4) ?
    C12 H12A . 0.9300 ?
    C13 C14 . 1.358(6) ?
    C13 H13A . 0.9300 ?
    C14 C15 . 1.360(5) ?
    C14 H14A . 0.9300 ?
    C15 C16 . 1.396(4) ?
    C15 H15A . 0.9300 ?
    C16 H16A . 0.9300 ?
    C17 N2 . 1.478(3) ?
    C17 C18 . 1.520(3) ?
    C17 H17A . 0.9800 ?
    C18 C23 . 1.381(4) ?
    C18 C19 . 1.385(4) ?
    C19 C20 . 1.386(4) ?
    C19 H19A . 0.9300 ?
    C20 C21 . 1.368(5) ?
    C20 H20A . 0.9300 ?
    C21 C22 . 1.373(5) ?
    C21 H21A . 0.9300 ?
    C22 C23 . 1.389(4) ?
    C22 H22A . 0.9300 ?
    C23 H23A . 0.9300 ?
    C24 N2 . 1.487(3) ?
    C24 C25 . 1.506(5) ?
    C24 H24A . 0.9700 ?
    C24 H24B . 0.9700 ?
    C25 C26 . 1.235(5) .
    C25 H25A . 0.9300 ?
    C26 H26A . 0.9300 ?
    C26 H26B . 0.9300 ?
loop_
    _geom_angle_atom_site_label_1
    _geom_angle_atom_site_label_2
    _geom_angle_atom_site_label_3
    _geom_angle_site_symmetry_1
    _geom_angle_site_symmetry_3
    _geom_angle
    _geom_angle_publ_flag
    N2 C1 C6 . . 109.94(18) ?
    N2 C1 C2 . . 111.09(18) ?
    C6 C1 C2 . . 110.4(2) ?
    N2 C1 H1A . . 108.5 ?
    C6 C1 H1A . . 108.5 ?
    C2 C1 H1A . . 108.5 ?
    C3 C2 C1 . . 111.9(2) ?
    C3 C2 H2A . . 109.2 ?
    C1 C2 H2A . . 109.2 ?
    C3 C2 H2B . . 109.2 ?
    C1 C2 H2B . . 109.2 ?
    H2A C2 H2B . . 107.9 ?
    C4 C3 C2 . . 111.5(2) ?
    C4 C3 H3A . . 109.3 ?
    C2 C3 H3A . . 109.3 ?
    C4 C3 H3B . . 109.3 ?
    C2 C3 H3B . . 109.3 ?
    H3A C3 H3B . . 108.0 ?
    C3 C4 C5 . . 111.0(2) ?
    C3 C4 H4A . . 109.4 ?
    C5 C4 H4A . . 109.4 ?
    C3 C4 H4B . . 109.4 ?
    C5 C4 H4B . . 109.4 ?
    H4A C4 H4B . . 108.0 ?
    C4 C5 C6 . . 111.2(2) ?
    C4 C5 H5A . . 109.4 ?
    C6 C5 H5A . . 109.4 ?
    C4 C5 H5B . . 109.4 ?
    C6 C5 H5B . . 109.4 ?
    H5A C5 H5B . . 108.0 ?
    N1 C6 C1 . . 109.56(19) ?
    N1 C6 C5 . . 111.58(19) ?
    C1 C6 C5 . . 110.58(19) ?
    N1 C6 H6A . . 108.3 ?
    C1 C6 H6A . . 108.3 ?
    C5 C6 H6A . . 108.3 ?
    N1 C7 C8 . . 116.1(2) ?
    N1 C7 H7A . . 108.3 ?
    C8 C7 H7A . . 108.3 ?
    N1 C7 H7B . . 108.3 ?
    C8 C7 H7B . . 108.3 ?
    H7A C7 H7B . . 107.4 ?
    C9 C8 C7 . . 125.7(4) ?
    C9 C8 H8A . . 117.2 ?
    C7 C8 H8A . . 117.2 ?
    C8 C9 H9A . . 120.0 ?
    C8 C9 H9B . . 120.0 ?
    H9A C9 H9B . . 120.0 ?
    N1 C10 C11 . . 111.29(17) ?
    N1 C10 C17 . . 110.49(18) ?
    C11 C10 C17 . . 109.16(18) ?
    N1 C10 H10A . . 108.6 ?
    C11 C10 H10A . . 108.6 ?
    C17 C10 H10A . . 108.6 ?
    C12 C11 C16 . . 118.3(2) ?
    C12 C11 C10 . . 121.0(2) ?
    C16 C11 C10 . . 120.8(2) ?
    C11 C12 C13 . . 120.4(3) ?
    C11 C12 H12A . . 119.8 ?
    C13 C12 H12A . . 119.8 ?
    C14 C13 C12 . . 120.5(3) ?
    C14 C13 H13A . . 119.7 ?
    C12 C13 H13A . . 119.7 ?
    C13 C14 C15 . . 119.9(3) ?
    C13 C14 H14A . . 120.1 ?
    C15 C14 H14A . . 120.1 ?
    C14 C15 C16 . . 120.3(3) ?
    C14 C15 H15A . . 119.8 ?
    C16 C15 H15A . . 119.8 ?
    C11 C16 C15 . . 120.5(3) ?
    C11 C16 H16A . . 119.7 ?
    C15 C16 H16A . . 119.7 ?
    N2 C17 C18 . . 111.13(17) ?
    N2 C17 C10 . . 110.05(18) ?
    C18 C17 C10 . . 109.82(19) ?
    N2 C17 H17A . . 108.6 ?
    C18 C17 H17A . . 108.6 ?
    C10 C17 H17A . . 108.6 ?
    C23 C18 C19 . . 117.9(2) ?
    C23 C18 C17 . . 121.1(2) ?
    C19 C18 C17 . . 120.9(2) ?
    C18 C19 C20 . . 121.2(3) ?
    C18 C19 H19A . . 119.4 ?
    C20 C19 H19A . . 119.4 ?
    C21 C20 C19 . . 119.9(3) ?
    C21 C20 H20A . . 120.1 ?
    C19 C20 H20A . . 120.1 ?
    C20 C21 C22 . . 120.2(3) ?
    C20 C21 H21A . . 119.9 ?
    C22 C21 H21A . . 119.9 ?
    C21 C22 C23 . . 119.7(3) ?
    C21 C22 H22A . . 120.2 ?
    C23 C22 H22A . . 120.2 ?
    C18 C23 C22 . . 121.2(3) ?
    C18 C23 H23A . . 119.4 ?
    C22 C23 H23A . . 119.4 ?
    N2 C24 C25 . . 116.1(2) ?
    N2 C24 H24A . . 108.3 ?
    C25 C24 H24A . . 108.3 ?
    N2 C24 H24B . . 108.3 ?
    C25 C24 H24B . . 108.3 ?
    H24A C24 H24B . . 107.4 ?
    C26 C25 C24 . . 127.2(4) ?
    C26 C25 H25A . . 116.4 ?
    C24 C25 H25A . . 116.4 ?
    C25 C26 H26A . . 120.0 ?
    C25 C26 H26B . . 120.0 ?
    H26A C26 H26B . . 120.0 ?
    C10 N1 C7 . . 111.74(19) ?
    C10 N1 C6 . . 110.48(16) ?
    C7 N1 C6 . . 112.43(19) ?
    C1 N2 C17 . . 111.06(16) ?
    C1 N2 C24 . . 113.17(19) ?
    C17 N2 C24 . . 110.99(19) ?
loop_
    _geom_torsion_atom_site_label_1
    _geom_torsion_atom_site_label_2
    _geom_torsion_atom_site_label_3
    _geom_torsion_atom_site_label_4
    _geom_torsion_site_symmetry_1
    _geom_torsion_site_symmetry_2
    _geom_torsion_site_symmetry_3
    _geom_torsion_site_symmetry_4
    _geom_torsion
    _geom_torsion_publ_flag
    C11 C10 C17 C18 . . . . -58.0(2) .
data_global
_journal_date_recd_electronic     2008-04-14
_journal_date_accepted     2008-04-21
_journal_name_full     'Acta Crystallographica, Section E'
_journal_year     2008
_journal_volume     64
_journal_issue      5
_journal_page_first     o907
_journal_page_last     o907
_journal_paper_category     QO
_journal_coeditor_code     BT2698
_publ_contact_author_name     'Dr Heng-Yun Ye'
_publ_contact_author_address
;
Ordered Matter Science Research Center, College of Chemistry and Chemical
Engineering, Southeast University,
Nanjing 210096, People's Republic of China
;
_publ_contact_author_email     hyye@seu.edu.cn
_publ_contact_author_fax     '862552090626'
_publ_contact_author_phone     '862552090626'
_publ_section_title
;\
(2<i>S</i>,4a<i>R</i>,3<i>S</i>,8a<i>R</i>,9<i>R</i>,10<i>R</i>)-1,4-Diallyl-2,\
3-diphenylperhydroquinoxaline
;
loop_
    _publ_author_name
    _publ_author_footnote
    _publ_author_address
    'Chen, Fang' .
;
Ordered Matter Science Research Center,
College of Chemistry and Chemical Engineering, Southeast University,
Nanjing 210096, People's Republic of China.
;
    'Ye, Heng-Yun' .
;
Ordered Matter Science Research Center,
College of Chemistry and Chemical Engineering, Southeast University,
Nanjing 210096, People's Republic of China.
;
