# Supplementary material for: (2S,4aR,3S,8aR,9R,10R)-1,4-Diallyl-2,3-diphenyl­perhydro­quinoxaline
Source: Acta Crystallogr Sect E Struct Rep Online. 2008 Apr 26;64(Pt 5):o907. doi: 10.1107/S1600536808011276 (PMC2961322; doi:10.1107/S1600536808011276)
Supplement: Supplementary file 2 [file e-64-0o907-Isup2.hkl]

# 
# h,k,l, Fc-squared, Fo-squared, sigma(Fo-squared) and status flag 
# 
data_I
_shelx_title ' shelxl in P2(1)2(1)2(1)' 
_shelx_refln_list_code          4 
_shelx_F_calc_maximum      117.36 
_exptl_crystal_F_000       808.00 
_reflns_d_resolution_high  0.7711 
 
loop_ 
 _symmetry_equiv_pos_as_xyz 
 'x, y, z' 
 '-x+1/2, -y, z+1/2' 
 '-x, y+1/2, -z+1/2' 
 'x+1/2, -y+1/2, -z' 
 
_cell_length_a     6.5090 
_cell_length_b    17.4368 
_cell_length_c    19.7573 
_cell_angle_alpha  90.000 
_cell_angle_beta   90.000 
_cell_angle_gamma  90.000 
 
_shelx_F_squared_multiplier     1.000 
 
loop_ 
 _refln_index_h 
 _refln_index_k 
 _refln_index_l 
 _refln_F_squared_calc 
 _refln_F_squared_meas 
 _refln_F_squared_sigma 
 _refln_observed_status 
   2   0   0    12514.66    11786.43     13.37 o 
   4   0   0       49.24       51.04      4.07 o 
   6   0   0        4.12        3.84      2.02 o 
   8   0   0       32.46       45.73     11.76 o 
   1   1   0     1760.31     1531.65     18.82 o 
   2   1   0      584.86      510.86      4.37 o 
   3   1   0      974.47     1119.71      5.87 o 
   4   1   0       10.00        9.54      0.71 o 
   5   1   0       20.86       20.80      2.03 o 
   6   1   0       37.26       44.75      3.48 o 
   7   1   0        8.02       11.35      1.92 o 
   8   1   0        3.49        5.20      2.58 o 
   2   2   0      247.31      228.30      5.18 o 
   3   2   0     1183.26     1242.14     13.58 o 
   4   2   0        2.28        4.44      1.29 o 
   5   2   0       27.84       29.49      2.05 o 
   6   2   0      120.53      137.27      7.21 o 
   7   2   0       40.14       46.67      3.53 o 
   8   2   0       15.07       19.78      2.37 o 
   1   3   0        3.74        4.75      0.92 o 
   2   3   0     7512.02     7523.44     52.98 o 
   3   3   0      348.00      370.64      6.32 o 
   4   3   0     1157.72     1318.23     17.56 o 
   5   3   0        9.40        7.16      0.95 o 
   6   3   0      314.39      350.99      8.98 o 
   7   3   0        9.06       12.42      3.01 o 
   8   3   0        3.47        5.39      0.94 o 
   0   4   0     8902.84     8464.41     50.69 o 
   1   4   0     1914.54     1928.80     16.31 o 
   2   4   0      227.61      229.23      2.80 o 
   3   4   0      466.22      512.90      9.52 o 
   4   4   0      141.58      162.20      5.55 o 
   5   4   0      487.08      518.51     12.98 o 
   6   4   0        0.75        3.75      4.20 o 
   7   4   0       68.05       64.60      4.66 o 
   8   4   0        0.03        0.70      1.70 o 
   1   5   0     2080.19     2014.61     20.75 o 
   2   5   0     1121.80     1161.77      6.47 o 
   3   5   0     2234.92     2537.88     14.26 o 
   4   5   0      221.57      219.76      5.07 o 
   5   5   0      428.24      469.65     15.53 o 
   6   5   0       36.20       32.29      2.52 o 
   7   5   0        7.48        4.78      2.63 o 
   8   5   0        0.22        0.83      1.49 o 
   0   6   0      727.54      743.52      5.21 o 
   1   6   0      116.04      106.72      2.32 o 
   2   6   0     1262.75     1438.33      7.83 o 
   3   6   0       13.69       12.95      0.97 o 
   4   6   0      285.25      279.14      5.25 o 
   5   6   0       11.93       13.61      2.06 o 
   6   6   0        0.04        1.51      1.32 o 
   7   6   0        0.44        2.20      1.64 o 
   8   6   0        2.51        7.45      1.80 o 
   1   7   0        6.25        7.66      0.87 o 
   2   7   0      364.93      388.14      3.32 o 
   3   7   0      306.47      309.75      4.16 o 
   4   7   0       40.44       51.33      2.83 o 
   5   7   0        0.38        2.89      0.77 o 
   6   7   0        1.67        2.02      1.63 o 
   7   7   0       20.84       24.07      4.11 o 
   8   7   0        0.93        3.96      1.62 o 
   0   8   0       74.53       83.97      2.73 o 
   1   8   0     1109.88     1299.86     12.13 o 
   2   8   0      334.27      356.65      6.53 o 
   3   8   0      520.34      601.27      7.55 o 
   4   8   0       75.51       69.06      3.32 o 
   5   8   0        5.41        8.37      1.66 o 
   6   8   0        2.96        3.03      1.10 o 
   7   8   0        2.64        4.77      1.48 o 
   1   9   0       25.54       24.74      1.51 o 
   2   9   0       23.23       30.81      2.22 o 
   3   9   0        0.77        0.62      0.85 o 
   4   9   0       12.82       13.36      0.96 o 
   5   9   0        0.72        0.37      1.08 o 
   6   9   0       15.40       13.45      1.72 o 
   7   9   0        1.84        2.89      2.32 o 
   0  10   0      218.58      230.98      3.71 o 
   1  10   0       26.73       29.24      2.16 o 
   2  10   0        4.98        2.93      1.02 o 
   3  10   0        4.59        5.38      1.12 o 
   4  10   0       70.33       66.43      4.15 o 
   5  10   0        1.15        1.56      0.72 o 
   6  10   0        2.11        3.21      1.77 o 
   7  10   0        8.16        7.07      1.39 o 
   1  11   0        1.40        1.21      0.47 o 
   2  11   0        0.61        0.80      0.92 o 
   3  11   0       25.25       23.46      1.64 o 
   4  11   0       20.26       28.92      2.25 o 
   5  11   0       38.90       31.50      2.78 o 
   6  11   0       11.43       10.06      2.24 o 
   7  11   0        4.59        2.26      2.47 o 
   0  12   0      506.72      572.60      9.35 o 
   1  12   0        1.26        2.60      0.73 o 
   2  12   0      118.27      112.89      4.54 o 
   3  12   0        0.18       -0.03      0.76 o 
   4  12   0      251.14      279.06      5.85 o 
   5  12   0       11.01        7.70      1.79 o 
   6  12   0       71.46       63.14      6.32 o 
   7  12   0        0.00        5.50      1.84 o 
   1  13   0        2.61        3.23      0.66 o 
   2  13   0      149.85      153.79      7.32 o 
   3  13   0        0.50        1.31      1.15 o 
   4  13   0      123.09      118.50      6.80 o 
   5  13   0        0.01       -1.18      1.92 o 
   6  13   0       13.08        8.58      1.36 o 
   0  14   0        1.74        2.92      1.20 o 
   1  14   0       26.49       25.60      1.93 o 
   2  14   0       13.65       13.36      1.36 o 
   3  14   0       12.39       13.97      1.87 o 
   4  14   0        0.50        1.35      1.50 o 
   5  14   0       92.61      115.24     10.78 o 
   6  14   0        0.43        0.12      2.10 o 
   1  15   0       14.75       14.42      1.46 o 
   2  15   0      225.31      200.87      8.25 o 
   3  15   0        8.09        7.14      1.29 o 
   4  15   0        3.52        3.11      1.43 o 
   5  15   0        5.22        7.29      1.52 o 
   6  15   0       27.14       21.27      2.92 o 
   0  16   0      326.90      301.32     17.64 o 
   1  16   0      265.51      267.19      6.93 o 
   2  16   0       26.20       17.58      2.08 o 
   3  16   0       22.03       19.82      2.18 o 
   4  16   0        0.08        0.99      1.60 o 
   5  16   0        3.21        0.82      1.29 o 
   1  17   0       11.40        7.74      1.60 o 
   2  17   0       12.51        7.01      2.61 o 
   3  17   0        1.87        2.94      1.75 o 
   4  17   0        0.08        0.29      1.14 o 
   5  17   0        5.58        9.36      2.48 o 
   0  18   0      560.47      606.06     20.38 o 
   1  18   0       58.36       61.17      5.47 o 
   2  18   0      131.92      141.24      9.65 o 
   3  18   0       11.78       11.51      2.23 o 
   4  18   0        2.54        3.11      3.57 o 
   5  18   0        1.35        5.16      2.39 o 
   1  19   0       63.28       65.69      5.41 o 
   2  19   0       65.17       72.37      5.53 o 
   3  19   0       18.58       19.60      2.37 o 
   4  19   0        6.87        7.02      2.02 o 
   0  20   0        7.49        8.37      2.36 o 
   1  20   0      123.26      116.81     19.04 o 
   2  20   0        0.03       -0.26      1.75 o 
   3  20   0       14.25       17.63      2.44 o 
   1  21   0        0.44        0.07      1.77 o 
   2  21   0       51.03       48.06      4.56 o 
   3  21   0       18.40       24.92      5.18 o 
   0  22   0        2.85        8.75      2.65 o 
   1  22   0        0.04        1.67      1.29 o 
   2   0   1       53.70       47.66      0.64 o 
   3   0   1      522.31      424.28      4.38 o 
   4   0   1       10.01       12.08      1.00 o 
   5   0   1       13.63       15.74      1.94 o 
   6   0   1       13.63       17.84      2.34 o 
   7   0   1       31.89       28.96      2.74 o 
   8   0   1        0.38        5.29      3.12 o 
   1   1   1     1361.59     1246.51      3.85 o 
   2   1   1     2834.61     2651.56     10.59 o 
   3   1   1      413.22      436.47      3.44 o 
   4   1   1       53.28       61.22      1.41 o 
   5   1   1       43.82       40.43      2.22 o 
   6   1   1      141.06      165.36      4.54 o 
   7   1   1        5.50        4.77      0.96 o 
   8   1   1        8.18        9.93      1.31 o 
   1   2   1     3259.26     2956.85     34.33 o 
   2   2   1     2192.15     2129.68      8.05 o 
   3   2   1      105.88      103.24      1.44 o 
   4   2   1      152.30      154.49      2.45 o 
   5   2   1       34.25       39.79      1.85 o 
   6   2   1       33.31       36.30      2.21 o 
   7   2   1       20.58       18.40      1.29 o 
   8   2   1        7.36        7.00      1.08 o 
   0   3   1       24.24       22.83      0.90 o 
   2   3   1       43.31       45.20      0.90 o 
   3   3   1     2591.13     2883.95     13.95 o 
   4   3   1       21.94       22.12      1.30 o 
   5   3   1      496.21      539.80      9.64 o 
   6   3   1       22.47       26.64      1.94 o 
   7   3   1       31.77       31.70      1.86 o 
   8   3   1        2.58        4.76      1.45 o 
   0   4   1    13774.14    12987.00     25.83 o 
   1   4   1       21.75       24.65      0.82 o 
   2   4   1       15.31       17.04      0.92 o 
   3   4   1      324.52      356.73      2.87 o 
   4   4   1      226.04      253.33      4.06 o 
   5   4   1       56.69       65.90      3.07 o 
   6   4   1       91.60       94.30      3.48 o 
   7   4   1        0.19        3.67      0.90 o 
   8   4   1        1.80        3.83      1.79 o 
   0   5   1     1313.05     1260.83      6.37 o 
   1   5   1      426.47      393.45      5.14 o 
   2   5   1     3018.49     3181.76     10.12 o 
   3   5   1      417.29      420.58      2.69 o 
   4   5   1      874.90      979.31     14.29 o 
   5   5   1      162.29      175.90      4.30 o 
   6   5   1        7.40        5.17      0.99 o 
   7   5   1       13.42       10.61      2.12 o 
   8   5   1        1.29        2.08      1.02 o 
   0   6   1       12.85       12.48      0.94 o 
   1   6   1     3374.10     3600.31     12.62 o 
   2   6   1        9.34        9.91      0.65 o 
   3   6   1     1451.81     1579.22      7.27 o 
   4   6   1       25.63       27.01      1.17 o 
   5   6   1       55.42       52.03      3.07 o 
   6   6   1        2.78        2.37      0.79 o 
   7   6   1        0.05        1.00      1.09 o 
   8   6   1        0.56        2.44      1.39 o 
   0   7   1      590.46      623.56      5.24 o 
   1   7   1      299.17      281.47      2.65 o 
   2   7   1      957.02      993.01      6.08 o 
   3   7   1        4.87        3.51      0.43 o 
   4   7   1      199.92      226.47      3.04 o 
   5   7   1        2.31        2.30      0.55 o 
   6   7   1        2.32        4.07      0.92 o 
   7   7   1        2.59        2.55      1.21 o 
   8   7   1        4.65        4.95      1.22 o 
   0   8   1      363.76      418.21      4.28 o 
   1   8   1      377.55      393.80      3.25 o 
   2   8   1     1775.10     2106.39      9.18 o 
   3   8   1       71.59       80.88      2.37 o 
   4   8   1      141.70      125.92      4.54 o 
   5   8   1       16.11       18.24      1.48 o 
   6   8   1        7.35        4.53      0.70 o 
   7   8   1       15.27       16.02      1.34 o 
   0   9   1       26.04       28.23      1.62 o 
   1   9   1      118.38      127.33      1.31 o 
   2   9   1        8.11        7.70      0.62 o 
   3   9   1       76.76       72.67      1.81 o 
   4   9   1       12.72       13.37      1.27 o 
   5   9   1       28.41       31.91      1.65 o 
   6   9   1        3.26        3.92      0.74 o 
   7   9   1       24.05       25.42      1.74 o 
   0  10   1      146.25      154.00      3.03 o 
   1  10   1       30.83       32.28      1.22 o 
   2  10   1       61.43       59.04      1.95 o 
   3  10   1       31.15       32.96      1.60 o 
   4  10   1      113.44      110.88      3.20 o 
   5  10   1        1.95        1.04      0.58 o 
   6  10   1       12.63       13.79      1.13 o 
   7  10   1        1.56        1.82      1.01 o 
   0  11   1       62.70       62.04      3.34 o 
   1  11   1       24.53       23.12      1.09 o 
   2  11   1       23.39       33.06      1.58 o 
   3  11   1        3.45        4.11      0.56 o 
   4  11   1       14.36        9.61      0.84 o 
   5  11   1        3.17        2.01      0.67 o 
   6  11   1        0.77        3.56      1.00 o 
   7  11   1        1.64        2.31      1.11 o 
   0  12   1        2.03        1.53      0.53 o 
   1  12   1      222.70      228.64      3.07 o 
   2  12   1        7.93        7.86      1.03 o 
   3  12   1       52.07       55.76      2.54 o 
   4  12   1       18.03       16.92      1.26 o 
   5  12   1       64.45       55.00      3.14 o 
   6  12   1        1.17        2.93      0.74 o 
   7  12   1        1.04        3.75      1.70 o 
   0  13   1       43.63       45.48      2.99 o 
   1  13   1        6.88        5.87      0.69 o 
   2  13   1      111.77      114.50      4.94 o 
   3  13   1       15.47       10.75      1.22 o 
   4  13   1       35.90       30.48      1.95 o 
   5  13   1       34.40       30.10      2.19 o 
   6  13   1        0.19        3.23      1.01 o 
   0  14   1       17.47       14.90      1.93 o 
   1  14   1        3.70        4.08      0.52 o 
   2  14   1       31.97       23.29      1.55 o 
   3  14   1        0.14        1.26      0.52 o 
   4  14   1       11.36       12.88      1.07 o 
   5  14   1        4.02        6.14      0.85 o 
   6  14   1       14.00       16.95      1.52 o 
   0  15   1       17.36       19.13      2.20 o 
   1  15   1      294.40      296.59      7.09 o 
   2  15   1       11.98        9.90      1.02 o 
   3  15   1       62.36       49.27      2.69 o 
   4  15   1        1.74        3.11      1.00 o 
   5  15   1       13.40        9.42      1.24 o 
   6  15   1        4.30        2.79      1.23 o 
   0  16   1      201.86      200.13      5.80 o 
   1  16   1      143.39      149.71      7.82 o 
   2  16   1       43.25       39.07      2.79 o 
   3  16   1        6.96        7.22      1.07 o 
   4  16   1        1.02        2.25      0.95 o 
   5  16   1        6.90        6.00      1.16 o 
   0  17   1       89.76       92.72      7.57 o 
   1  17   1        5.65        4.03      0.91 o 
   2  17   1       34.03       36.89      2.62 o 
   3  17   1        1.01        1.75      0.76 o 
   4  17   1        5.95        6.92      0.97 o 
   5  17   1        1.78        3.17      1.31 o 
   0  18   1       51.13       54.97      4.30 o 
   1  18   1      194.60      192.39      5.25 o 
   2  18   1       19.66       19.94      1.42 o 
   3  18   1       39.67       29.95      2.33 o 
   4  18   1        0.24        2.15      1.76 o 
   5  18   1        1.50        3.51      1.01 o 
   0  19   1        0.28        0.46      1.90 o 
   1  19   1       61.61       61.48      2.99 o 
   2  19   1       27.47       27.73      2.19 o 
   3  19   1       37.92       37.42      2.39 o 
   4  19   1        0.77        1.37      1.47 o 
   0  20   1       59.14       57.33      4.42 o 
   1  20   1       10.13       10.43      1.10 o 
   2  20   1       70.88       65.77      3.60 o 
   3  20   1        2.85        3.09      1.15 o 
   0  21   1        1.38        1.62      1.33 o 
   1  21   1       11.24       12.01      1.11 o 
   2  21   1        2.28        3.49      1.80 o 
   3  21   1       46.69       50.20      3.86 o 
   0  22   1        1.59        2.44      1.42 o 
   1  22   1        1.07        2.30      1.11 o 
   1   0   2      119.48      104.35      1.34 o 
   2   0   2     1218.21     1243.59      5.36 o 
   3   0   2       75.51       81.99      2.30 o 
   4   0   2        6.84        3.11      0.39 o 
   5   0   2       24.49       23.91      1.94 o 
   6   0   2       17.65       20.97      1.76 o 
   7   0   2        4.03        6.59      2.08 o 
   8   0   2        2.72        6.46      2.05 o 
   1   1   2     1382.93     1216.90      3.65 o 
   2   1   2     1389.80     1347.95      5.81 o 
   3   1   2      746.88      785.69      3.97 o 
   4   1   2        5.87        8.06      0.55 o 
   5   1   2       62.17       60.82      2.68 o 
   6   1   2       17.38       18.65      1.50 o 
   7   1   2       16.85       14.64      1.20 o 
   8   1   2        0.49        1.88      1.16 o 
   1   2   2     4305.81     4055.39     12.32 o 
   2   2   2      345.29      299.91      3.01 o 
   3   2   2     1122.71     1159.03      6.05 o 
   4   2   2       10.27       10.62      0.59 o 
   5   2   2        7.89        8.35      0.96 o 
   6   2   2       58.41       64.65      2.96 o 
   7   2   2        3.15        3.41      0.96 o 
   8   2   2        4.33        6.73      1.18 o 
   0   3   2     3565.82     3485.47     15.71 o 
   1   3   2      193.49      184.67      1.98 o 
   2   3   2      632.14      605.64      2.65 o 
   3   3   2       36.18       39.20      2.24 o 
   4   3   2      192.96      196.62      2.98 o 
   5   3   2        7.26        5.13      0.79 o 
   6   3   2       48.12       48.58      3.00 o 
   7   3   2        7.85        9.46      1.12 o 
   8   3   2        1.62        2.73      1.61 o 
   0   4   2      439.59      433.76      4.30 o 
   1   4   2     2724.06     2680.63     11.88 o 
   2   4   2       51.10       49.51      1.18 o 
   3   4   2      412.06      374.02      2.66 o 
   4   4   2      145.90      142.89      2.80 o 
   5   4   2      165.95      161.47      3.96 o 
   6   4   2        6.39        5.38      0.82 o 
   7   4   2        8.52        6.54      1.70 o 
   8   4   2        1.63        3.06      1.32 o 
   0   5   2     1042.34      976.57      5.82 o 
   1   5   2      469.30      479.60      4.64 o 
   2   5   2      105.69      110.75      1.38 o 
   3   5   2      735.89      712.52      3.85 o 
   4   5   2      109.30      107.13      3.64 o 
   5   5   2       45.68       53.10      2.39 o 
   6   5   2       11.73       13.39      1.33 o 
   7   5   2        1.74        5.37      1.23 o 
   8   5   2        1.32        3.59      1.07 o 
   0   6   2       73.95       56.93      1.05 o 
   1   6   2       18.05       17.69      0.85 o 
   2   6   2      969.81     1092.46      5.77 o 
   3   6   2        9.78        9.09      0.60 o 
   4   6   2      373.68      376.49      5.28 o 
   5   6   2        4.65        4.77      0.93 o 
   6   6   2        5.26        4.25      0.75 o 
   7   6   2        0.04        0.60      1.25 o 
   8   6   2        2.63        3.78      1.35 o 
   0   7   2        4.97        6.22      0.97 o 
   1   7   2     1498.33     1568.08      6.65 o 
   2   7   2      183.61      167.51      2.14 o 
   3   7   2       55.23       61.80      1.90 o 
   4   7   2        8.44        4.81      0.65 o 
   5   7   2       39.50       38.27      2.07 o 
   6   7   2        5.11        6.83      1.05 o 
   7   7   2        0.52        2.18      1.23 o 
   8   7   2        0.09        2.38      1.11 o 
   0   8   2       18.51       21.61      1.26 o 
   1   8   2     1123.48     1180.68      9.94 o 
   2   8   2      260.03      269.72      2.60 o 
   3   8   2       42.87       53.79      2.02 o 
   4   8   2       11.93       10.00      0.78 o 
   5   8   2       21.33       26.79      1.78 o 
   6   8   2        7.74        7.82      0.94 o 
   7   8   2        1.61        3.40      0.99 o 
   0   9   2      103.81      115.70      2.68 o 
   1   9   2       11.83        9.94      0.95 o 
   2   9   2      108.21      118.07      2.03 o 
   3   9   2        3.56        3.82      0.48 o 
   4   9   2       85.26       88.50      3.48 o 
   5   9   2        0.98        2.04      0.58 o 
   6   9   2        0.45        1.20      0.66 o 
   7   9   2        2.14        4.29      1.08 o 
   0  10   2       60.30       62.38      3.89 o 
   1  10   2      121.99      120.56      2.41 o 
   2  10   2       13.08       14.35      0.86 o 
   3  10   2       22.32       27.17      1.48 o 
   4  10   2       28.23       25.21      1.47 o 
   5  10   2        0.64        1.19      0.88 o 
   6  10   2        3.40        3.88      0.72 o 
   7  10   2        2.56        6.65      1.40 o 
   0  11   2       39.22       41.68      2.30 o 
   1  11   2      264.74      300.16      3.39 o 
   2  11   2       56.51       59.02      2.64 o 
   3  11   2        3.98        3.79      0.60 o 
   4  11   2        2.75        4.24      0.65 o 
   5  11   2       38.45       31.84      1.84 o 
   6  11   2        5.88        7.31      1.01 o 
   7  11   2        1.90        3.43      1.50 o 
   0  12   2       10.52       14.20      1.46 o 
   1  12   2        6.18        5.33      0.56 o 
   2  12   2       10.05        7.81      0.73 o 
   3  12   2        1.00        1.81      0.58 o 
   4  12   2       17.87       20.31      1.53 o 
   5  12   2        6.80        6.25      1.11 o 
   6  12   2       13.43       10.41      1.11 o 
   7  12   2        0.83        0.82      1.15 o 
   0  13   2        2.13        1.68      0.84 o 
   1  13   2       26.35       27.90      1.29 o 
   2  13   2       46.86       49.35      2.31 o 
   3  13   2        5.38        4.48      0.74 o 
   4  13   2       13.72       16.24      1.16 o 
   5  13   2        1.22        5.00      1.16 o 
   6  13   2        2.55        2.60      1.15 o 
   0  14   2        1.16        2.17      0.72 o 
   1  14   2       13.17       12.94      0.86 o 
   2  14   2        2.19        3.04      1.18 o 
   3  14   2       16.52       12.23      1.21 o 
   4  14   2        2.25        3.28      0.76 o 
   5  14   2       34.46       32.21      2.31 o 
   6  14   2        0.21        2.18      0.95 o 
   0  15   2        2.17        1.58      2.03 o 
   1  15   2       13.23       13.09      1.18 o 
   2  15   2       58.28       47.98      2.75 o 
   3  15   2        1.24        1.70      0.77 o 
   4  15   2        4.63        4.36      1.00 o 
   5  15   2        5.88        5.82      0.85 o 
   6  15   2        7.83        4.26      0.86 o 
   0  16   2       37.13       30.53      2.30 o 
   1  16   2       65.01       64.74      2.79 o 
   2  16   2        2.91        3.71      0.64 o 
   3  16   2        1.31        3.05      0.62 o 
   4  16   2        9.56        6.94      0.95 o 
   5  16   2        0.93        2.58      1.12 o 
   0  17   2        2.99        3.95      2.21 o 
   1  17   2       79.92       85.16      3.79 o 
   2  17   2        6.53        7.46      1.00 o 
   3  17   2        1.01        2.27      1.33 o 
   4  17   2        1.34        2.24      0.84 o 
   5  17   2        8.13        4.81      1.04 o 
   0  18   2      174.27      183.94     10.32 o 
   1  18   2        1.22        3.78      1.00 o 
   2  18   2       59.04       61.62      3.85 o 
   3  18   2        1.14        0.99      0.89 o 
   4  18   2        1.97        2.21      1.56 o 
   5  18   2        0.01        3.37      1.14 o 
   0  19   2        7.35        7.75      1.34 o 
   1  19   2       15.81       17.88      1.46 o 
   2  19   2       20.59       21.81      1.73 o 
   3  19   2        5.10        5.20      0.84 o 
   4  19   2        2.64        2.16      1.07 o 
   0  20   2        0.00        1.16      1.31 o 
   1  20   2        5.29        3.03      1.06 o 
   2  20   2       12.81       12.52      1.20 o 
   3  20   2       26.05       25.96      2.50 o 
   0  21   2        8.92       12.25      2.27 o 
   1  21   2        0.63        2.95      1.00 o 
   2  21   2        0.10        2.45      1.38 o 
   3  21   2        2.11        3.12      1.80 o 
   0  22   2        0.66        2.98      1.53 o 
   1  22   2        0.60        1.11      0.97 o 
   1   0   3     8357.31     7540.91     28.15 o 
   2   0   3      118.65      109.08      1.81 o 
   3   0   3      537.31      535.11      4.07 o 
   4   0   3        0.13        0.88      0.58 o 
   5   0   3        4.76        5.83      1.25 o 
   6   0   3        5.44        2.50      1.08 o 
   7   0   3        2.18        2.12      1.96 o 
   8   0   3        0.04        6.84      1.97 o 
   0   1   3       70.62       49.22      0.68 o 
   1   1   3      573.62      526.58      3.56 o 
   2   1   3      288.60      265.66      2.35 o 
   3   1   3      158.06      152.36      1.44 o 
   4   1   3       20.18       19.13      0.90 o 
   5   1   3       31.96       33.29      1.59 o 
   6   1   3       17.14       18.09      1.77 o 
   7   1   3        5.81        5.37      1.05 o 
   8   1   3        2.01        3.72      1.20 o 
   0   2   3        0.51       -0.39      0.86 o 
   1   2   3      896.87      860.29      3.78 o 
   2   2   3      541.93      479.49      4.01 o 
   3   2   3        1.57        3.48      0.38 o 
   4   2   3      192.18      200.68      3.03 o 
   5   2   3       37.92       38.72      1.82 o 
   6   2   3       10.41        8.72      1.32 o 
   7   2   3        1.19        1.43      1.11 o 
   8   2   3        1.23        3.32      0.97 o 
   0   3   3        6.07        7.41      0.88 o 
   1   3   3      718.25      673.35      5.03 o 
   2   3   3        2.49        1.31      0.47 o 
   3   3   3      155.79      138.87      2.11 o 
   4   3   3        2.97        4.00      0.61 o 
   5   3   3       31.98       26.44      1.35 o 
   6   3   3        4.33        2.52      0.83 o 
   7   3   3        1.42        2.07      1.40 o 
   8   3   3        1.14        1.23      1.13 o 
   0   4   3     2214.48     2069.15     23.57 o 
   1   4   3      743.28      667.45      3.08 o 
   2   4   3      198.36      193.20      1.83 o 
   3   4   3       22.16       25.15      1.21 o 
   4   4   3       30.50       33.80      1.59 o 
   5   4   3       12.74       15.03      1.14 o 
   6   4   3       11.93        9.64      1.13 o 
   7   4   3        2.34        2.39      1.03 o 
   8   4   3        0.62        0.59      0.99 o 
   0   5   3     1875.57     1916.35     14.82 o 
   1   5   3      837.20      788.02      3.34 o 
   2   5   3      227.40      215.47      2.56 o 
   3   5   3       74.69       66.19      1.59 o 
   4   5   3      142.67      143.09      3.29 o 
   5   5   3       34.59       36.67      2.38 o 
   6   5   3       13.94       11.37      1.57 o 
   7   5   3        0.12        2.88      1.36 o 
   8   5   3        1.76        4.95      0.82 o 
   0   6   3       25.67       26.75      1.03 o 
   1   6   3     2403.31     2416.43      8.50 o 
   2   6   3       58.61       62.78      1.29 o 
   3   6   3      278.64      281.47      3.28 o 
   4   6   3       14.07       16.44      0.91 o 
   5   6   3       27.32       32.40      2.06 o 
   6   6   3        4.00        3.52      0.84 o 
   7   6   3        0.69        0.44      1.32 o 
   8   6   3        0.56        2.32      0.93 o 
   0   7   3     1142.84     1178.24      9.22 o 
   1   7   3      182.86      176.85      2.09 o 
   2   7   3      930.41      971.14      4.87 o 
   3   7   3        4.83        4.76      0.41 o 
   4   7   3        6.03        6.57      0.73 o 
   5   7   3       22.53       21.13      1.73 o 
   6   7   3        4.90        5.21      1.15 o 
   7   7   3        0.78        1.32      0.93 o 
   0   8   3       81.98       76.18      4.32 o 
   1   8   3      123.32      130.75      2.09 o 
   2   8   3       10.14       12.55      0.82 o 
   3   8   3       15.18       17.57      0.92 o 
   4   8   3       37.31       38.73      2.08 o 
   5   8   3       22.73       22.60      1.73 o 
   6   8   3        3.89        4.48      0.81 o 
   7   8   3        0.47        1.64      0.81 o 
   0   9   3        6.49        4.05      0.97 o 
   1   9   3      487.35      485.15      3.59 o 
   2   9   3       16.97       17.75      0.97 o 
   3   9   3       40.59       39.20      1.75 o 
   4   9   3        8.87        7.67      0.99 o 
   5   9   3        0.26        0.58      0.80 o 
   6   9   3        0.24        0.88      0.94 o 
   7   9   3        0.06        1.28      1.02 o 
   0  10   3      121.01      115.37      2.69 o 
   1  10   3       63.47       59.89      2.49 o 
   2  10   3      100.74      103.23      3.29 o 
   3  10   3       16.67       16.73      1.18 o 
   4  10   3       61.63       64.12      2.72 o 
   5  10   3        5.47        5.91      0.84 o 
   6  10   3        0.24        1.77      0.84 o 
   7  10   3        0.14       -0.28      0.98 o 
   0  11   3        3.37        2.37      0.66 o 
   1  11   3       49.86       56.30      2.35 o 
   2  11   3      174.38      172.76      2.91 o 
   3  11   3        1.59        2.22      0.54 o 
   4  11   3       25.97       22.83      1.59 o 
   5  11   3       13.12       12.79      1.06 o 
   6  11   3        1.84        2.25      0.81 o 
   7  11   3        0.94        2.49      1.09 o 
   0  12   3        1.49        3.34      0.88 o 
   1  12   3       68.09       72.88      2.33 o 
   2  12   3        0.76        1.09      0.62 o 
   3  12   3        3.54        2.57      0.66 o 
   4  12   3        6.40        7.02      0.91 o 
   5  12   3       10.37        9.15      0.89 o 
   6  12   3        0.35        4.38      1.20 o 
   7  12   3        1.32        3.62      1.87 o 
   0  13   3       20.25       21.70      1.74 o 
   1  13   3       15.89       14.62      1.04 o 
   2  13   3       51.96       53.52      2.85 o 
   3  13   3        3.56        4.51      0.73 o 
   4  13   3       29.48       27.17      1.74 o 
   5  13   3        2.08        2.73      1.41 o 
   6  13   3        1.71        1.88      0.89 o 
   0  14   3       59.00       49.48      3.13 o 
   1  14   3       29.97       33.54      1.88 o 
   2  14   3       18.22       19.84      1.43 o 
   3  14   3        4.19        5.62      0.79 o 
   4  14   3        3.33        4.23      1.00 o 
   5  14   3        2.88        4.87      1.22 o 
   6  14   3        4.05        5.43      0.94 o 
   0  15   3        0.12        0.76      1.22 o 
   1  15   3       26.30       29.41      2.06 o 
   2  15   3        0.84        2.06      1.29 o 
   3  15   3        2.02        2.59      1.19 o 
   4  15   3        0.13        2.83      0.93 o 
   5  15   3        5.17        4.46      1.55 o 
   6  15   3        0.82        2.71      1.04 o 
   0  16   3        7.56        9.89      2.19 o 
   1  16   3       10.57       11.58      1.21 o 
   2  16   3        6.96        7.92      1.05 o 
   3  16   3        5.70        6.51      1.01 o 
   4  16   3        8.00        7.63      0.85 o 
   5  16   3        3.00        3.63      1.60 o 
   0  17   3       10.18       10.75      2.16 o 
   1  17   3       14.29       15.00      1.22 o 
   2  17   3       61.31       60.23      3.61 o 
   3  17   3        0.95        1.97      0.70 o 
   4  17   3       13.13        7.31      1.15 o 
   5  17   3        0.34       -0.15      1.44 o 
   0  18   3        0.23        1.40      2.04 o 
   1  18   3        6.89        8.60      0.95 o 
   2  18   3        0.15        3.50      0.98 o 
   3  18   3        7.79        5.06      1.10 o 
   4  18   3        0.90        1.09      1.85 o 
   5  18   3        0.89        1.85      1.03 o 
   0  19   3        6.67        4.20      1.32 o 
   1  19   3        5.51        6.13      1.09 o 
   2  19   3        2.16        3.22      0.98 o 
   3  19   3        4.41        3.01      0.89 o 
   4  19   3        1.17        2.23      2.06 o 
   0  20   3       20.07       23.46      2.29 o 
   1  20   3        1.02        1.69      1.06 o 
   2  20   3        8.20        3.63      1.26 o 
   3  20   3        0.34        2.93      0.88 o 
   0  21   3        0.44        1.24      1.57 o 
   1  21   3       11.61        9.05      1.54 o 
   2  21   3        0.03        3.42      1.31 o 
   0  22   3        0.12       -0.84      1.54 o 
   1  22   3        0.99        1.70      1.11 o 
   0   0   4       42.33       43.85      2.84 o 
   1   0   4       18.33       20.54      1.64 o 
   2   0   4     1088.74     1158.14      6.57 o 
   3   0   4       70.32       69.24      3.11 o 
   4   0   4        7.45        4.01      0.77 o 
   5   0   4        5.48        4.04      0.79 o 
   6   0   4       40.09       38.04      3.05 o 
   7   0   4        0.04        4.27      1.25 o 
   8   0   4        0.04        1.14      1.73 o 
   0   1   4      797.21      733.63      6.31 o 
   1   1   4     3011.45     2729.15      8.10 o 
   2   1   4      181.07      185.43      1.65 o 
   3   1   4      312.54      330.38      2.17 o 
   4   1   4       47.26       49.90      1.77 o 
   5   1   4      117.94      111.91      3.24 o 
   6   1   4       16.00       13.70      1.88 o 
   7   1   4        1.89        5.29      1.03 o 
   8   1   4        0.70        3.86      1.06 o 
   0   2   4       56.44       57.15      3.50 o 
   1   2   4     2020.73     1949.20      6.15 o 
   2   2   4      168.01      165.12      1.59 o 
   3   2   4       17.01       14.12      0.80 o 
   4   2   4       91.76       94.56      1.88 o 
   5   2   4      146.57      170.68      3.93 o 
   6   2   4        0.16        0.54      1.18 o 
   7   2   4        3.46        2.27      1.02 o 
   8   2   4        0.38        4.37      1.07 o 
   1   3   4      114.33      102.75      1.61 o 
   2   3   4      426.59      393.81      3.19 o 
   3   3   4       13.27       12.38      1.40 o 
   4   3   4        4.83        3.83      0.47 o 
   5   3   4       15.24       17.35      1.21 o 
   6   3   4       16.93       16.05      1.36 o 
   7   3   4        0.23        1.33      0.97 o 
   8   3   4        0.34        3.30      1.01 o 
   0   4   4      114.49      119.31      2.46 o 
   1   4   4     1343.42     1333.57      4.53 o 
   2   4   4       37.93       31.25      1.28 o 
   3   4   4      209.56      228.47      1.80 o 
   4   4   4       24.76       23.65      1.19 o 
   5   4   4        6.85        6.25      0.75 o 
   6   4   4        2.10        2.38      0.68 o 
   7   4   4        1.47        1.98      0.93 o 
   8   4   4        0.45        0.98      1.08 o 
   0   5   4      156.47      151.88      2.13 o 
   1   5   4     1867.56     1809.62      7.39 o 
   2   5   4      163.48      152.28      1.91 o 
   3   5   4        8.14        5.35      0.43 o 
   4   5   4      113.71      111.73      3.06 o 
   5   5   4       96.31      100.30      4.16 o 
   6   5   4        2.15        3.38      0.87 o 
   7   5   4        0.68        2.25      1.64 o 
   8   5   4        1.36        3.87      1.39 o 
   0   6   4     2915.93     3019.88     21.16 o 
   1   6   4       14.94       14.04      0.72 o 
   2   6   4      441.81      421.48      2.98 o 
   3   6   4        7.96        6.94      0.70 o 
   4   6   4       54.99       50.36      2.13 o 
   5   6   4        6.02        7.34      0.90 o 
   6   6   4        2.84        2.40      0.85 o 
   7   6   4        0.01        2.11      1.11 o 
   8   6   4        1.28        3.69      1.00 o 
   0   7   4      542.05      498.94      6.61 o 
   1   7   4      389.78      381.84      2.85 o 
   2   7   4       87.98       88.96      1.77 o 
   3   7   4        1.15        2.26      0.43 o 
   4   7   4        0.61        1.24      0.72 o 
   5   7   4       41.54       38.10      2.18 o 
   6   7   4        6.04        5.76      0.91 o 
   7   7   4        2.03        3.08      1.45 o 
   0   8   4       10.06        7.95      1.23 o 
   1   8   4      137.15      129.98      2.23 o 
   2   8   4       60.79       39.87      4.84 o 
   3   8   4        8.11        5.58      0.54 o 
   4   8   4       28.17       30.87      1.65 o 
   5   8   4        9.12       10.29      0.93 o 
   6   8   4        4.44        3.43      0.72 o 
   7   8   4        1.00        3.75      0.98 o 
   0   9   4     1403.22     1553.87     12.29 o 
   1   9   4        6.27        5.09      0.66 o 
   2   9   4      404.30      423.02      4.72 o 
   3   9   4       23.70       27.89      1.38 o 
   4   9   4       25.43       27.53      1.55 o 
   5   9   4        1.92        3.13      0.93 o 
   6   9   4       21.22       19.75      1.35 o 
   7   9   4        0.56        4.65      1.02 o 
   0  10   4      303.03      309.84     12.02 o 
   1  10   4      438.37      451.76      4.87 o 
   2  10   4        3.72        4.52      0.76 o 
   3  10   4       52.80       57.55      1.84 o 
   4  10   4        6.38        7.12      0.73 o 
   5  10   4        6.59        4.20      1.03 o 
   6  10   4        1.46        1.46      1.09 o 
   7  10   4        0.41        2.13      1.17 o 
   0  11   4        0.12       -1.62      1.62 o 
   1  11   4       20.54       24.85      1.25 o 
   2  11   4        8.34        9.96      0.82 o 
   3  11   4       41.42       44.06      2.60 o 
   4  11   4        3.35        4.23      0.77 o 
   5  11   4       21.22       19.38      1.32 o 
   6  11   4        0.97        1.48      0.87 o 
   7  11   4        0.11        0.84      1.46 o 
   0  12   4      165.92      166.28      5.55 o 
   1  12   4        6.93        6.31      0.79 o 
   2  12   4        0.45        0.92      0.81 o 
   3  12   4        3.65        3.86      0.89 o 
   4  12   4        9.22        6.89      0.93 o 
   5  12   4        0.54        0.38      0.86 o 
   6  12   4        1.65        2.53      0.95 o 
   7  12   4        0.12        0.91      1.32 o 
   0  13   4       90.01       85.85      4.59 o 
   1  13   4       82.78       82.35      4.73 o 
   2  13   4       30.40       32.87      1.85 o 
   3  13   4       15.64       13.51      1.20 o 
   4  13   4        6.62        4.13      0.71 o 
   5  13   4        4.53        4.56      0.75 o 
   6  13   4        0.90        2.45      0.99 o 
   0  14   4        0.53        3.98      0.88 o 
   1  14   4       49.05       55.32      2.70 o 
   2  14   4       10.95       11.17      1.05 o 
   3  14   4       45.69       50.66      2.45 o 
   4  14   4        2.99        4.12      0.82 o 
   5  14   4        7.06        7.59      1.26 o 
   6  14   4        0.08        1.59      1.05 o 
   0  15   4        0.04        0.37      1.17 o 
   1  15   4        1.03        1.73      1.06 o 
   2  15   4       42.20       43.79      2.58 o 
   3  15   4        2.44        4.38      0.85 o 
   4  15   4        0.49        2.03      0.98 o 
   5  15   4        0.40        1.49      0.97 o 
   6  15   4        3.83        2.79      1.09 o 
   0  16   4       15.45       15.59      2.12 o 
   1  16   4       36.72       37.49      1.98 o 
   2  16   4        1.09        2.04      1.08 o 
   3  16   4        2.62        3.99      0.70 o 
   4  16   4       11.31       11.47      1.49 o 
   5  16   4        2.74        5.54      1.10 o 
   0  17   4        0.00        4.66      1.50 o 
   1  17   4        8.26       11.45      1.01 o 
   2  17   4        7.21        8.21      1.13 o 
   3  17   4       14.13       16.32      1.22 o 
   4  17   4        2.01        2.63      0.84 o 
   5  17   4        4.87        3.94      1.62 o 
   0  18   4        0.02        2.06      3.42 o 
   1  18   4        2.15        2.72      1.04 o 
   2  18   4        4.76        6.02      1.28 o 
   3  18   4        0.67        3.30      1.41 o 
   4  18   4        1.66        3.84      1.27 o 
   0  19   4        1.74        0.75      1.84 o 
   1  19   4       13.68       13.71      1.14 o 
   2  19   4        1.57        3.55      1.07 o 
   3  19   4        0.94        1.77      1.48 o 
   4  19   4        0.17        0.59      1.48 o 
   0  20   4        0.57        2.68      1.82 o 
   1  20   4        4.61        5.84      0.95 o 
   2  20   4        0.45        1.99      1.12 o 
   3  20   4        9.31       13.02      1.81 o 
   0  21   4        0.23        4.16      2.97 o 
   1  21   4        0.01        3.13      1.46 o 
   2  21   4        4.58        4.93      1.19 o 
   0  22   4        0.74        5.43      1.58 o 
   1  22   4        1.88        2.74      1.21 o 
   1   0   5     4105.49     3700.71     16.13 o 
   2   0   5       16.44       15.73      1.23 o 
   3   0   5      131.28      117.82      1.68 o 
   4   0   5        8.62        6.89      0.84 o 
   5   0   5       27.05       22.64      1.77 o 
   6   0   5       25.41       25.27      2.45 o 
   7   0   5        0.01        3.55      1.79 o 
   8   0   5        0.24        3.94      1.50 o 
   0   1   5     5713.14     5428.27     37.35 o 
   1   1   5      451.14      377.70      3.69 o 
   2   1   5      546.53      561.60      3.77 o 
   3   1   5       76.41       82.53      2.05 o 
   4   1   5       80.86       77.50      1.60 o 
   5   1   5       28.06       24.81      1.92 o 
   6   1   5       20.12       19.22      1.65 o 
   7   1   5        0.53       -0.49      0.74 o 
   8   1   5        0.98        3.59      1.01 o 
   0   2   5        3.08        1.06      4.53 o 
   1   2   5      599.58      558.36      4.02 o 
   2   2   5      171.65      131.16      1.38 o 
   3   2   5       15.20       15.67      0.78 o 
   4   2   5       47.97       55.94      1.90 o 
   5   2   5       13.29       14.64      0.97 o 
   6   2   5       22.26       22.41      1.59 o 
   7   2   5        1.43        2.92      1.21 o 
   8   2   5        1.93        4.10      1.34 o 
   0   3   5       11.84        9.07      3.83 o 
   1   3   5     1973.43     1874.52      5.93 o 
   2   3   5        0.24       -0.18      0.42 o 
   3   3   5      846.35      864.22      4.75 o 
   4   3   5       23.12       24.67      1.13 o 
   5   3   5       74.53       68.44      3.15 o 
   6   3   5        1.19        2.26      0.78 o 
   7   3   5        0.46       -0.86      1.36 o 
   8   3   5        1.45        3.04      0.96 o 
   0   4   5      454.84      434.32      6.08 o 
   1   4   5       63.10       64.44      1.19 o 
   2   4   5       49.42       46.57      1.24 o 
   3   4   5        1.65        0.38      0.33 o 
   4   4   5      103.51      103.18      2.21 o 
   5   4   5       10.92       10.40      0.89 o 
   6   4   5        0.24        2.22      0.84 o 
   7   4   5        4.26        5.28      1.08 o 
   8   4   5        0.38        2.26      1.68 o 
   0   5   5       76.51       89.19      2.33 o 
   1   5   5      462.06      448.80      3.49 o 
   2   5   5       89.64       83.72      1.31 o 
   3   5   5       33.05       40.31      1.23 o 
   4   5   5      118.93      128.00      2.54 o 
   5   5   5       12.26       12.30      1.02 o 
   6   5   5        7.14        5.87      0.94 o 
   7   5   5        2.17        5.49      1.76 o 
   8   5   5        1.04        3.83      1.42 o 
   0   6   5       72.22       70.29      2.21 o 
   1   6   5     1840.09     1757.67      8.14 o 
   2   6   5       78.99       80.27      1.76 o 
   3   6   5       61.07       61.43      1.97 o 
   4   6   5        5.03        5.02      0.58 o 
   5   6   5       62.73       58.75      2.69 o 
   6   6   5        4.03        4.26      1.07 o 
   7   6   5        1.12        0.38      1.25 o 
   0   7   5      138.41      132.20      1.78 o 
   1   7   5      102.98      102.89      1.46 o 
   2   7   5      208.07      193.38      2.31 o 
   3   7   5       23.01       21.28      1.12 o 
   4   7   5       43.22       40.34      2.00 o 
   5   7   5       15.04       15.33      1.32 o 
   6   7   5        0.81        0.47      0.60 o 
   7   7   5        0.87        1.46      0.84 o 
   0   8   5       21.42       20.48      1.50 o 
   1   8   5      122.40      116.25      1.54 o 
   2   8   5       30.95       32.33      1.46 o 
   3   8   5        1.59        1.81      0.65 o 
   4   8   5       10.74        8.38      0.64 o 
   5   8   5        3.38        3.03      0.82 o 
   6   8   5        1.04        0.83      0.86 o 
   7   8   5        2.03        2.15      2.10 o 
   0   9   5       37.10       42.67      2.54 o 
   1   9   5      632.68      648.31      6.04 o 
   2   9   5       24.00       23.59      1.20 o 
   3   9   5      106.27      118.81      2.42 o 
   4   9   5        1.33        2.62      0.80 o 
   5   9   5       17.23       13.89      1.27 o 
   6   9   5        4.91        4.10      0.78 o 
   7   9   5        0.42        0.53      1.32 o 
   0  10   5      488.48      580.99      8.97 o 
   1  10   5       16.46       15.32      1.27 o 
   2  10   5       93.82       94.46      4.82 o 
   3  10   5       56.80       57.96      2.11 o 
   4  10   5       28.37       30.03      1.79 o 
   5  10   5        7.46        9.47      1.26 o 
   6  10   5        3.89        2.80      1.03 o 
   7  10   5        1.23        5.05      1.57 o 
   0  11   5       10.55       14.82      2.27 o 
   1  11   5       68.17       72.98      3.07 o 
   2  11   5       77.87       68.55      3.40 o 
   3  11   5        4.77        4.01      0.58 o 
   4  11   5        1.93        1.48      0.89 o 
   5  11   5        1.66        2.39      1.14 o 
   6  11   5        3.12        2.65      0.88 o 
   7  11   5        0.03       -0.34      1.42 o 
   0  12   5        0.36        0.29      1.19 o 
   1  12   5      163.25      152.65      2.94 o 
   2  12   5        2.37        1.19      0.85 o 
   3  12   5       35.33       34.04      1.92 o 
   4  12   5        1.41        3.14      0.70 o 
   5  12   5        3.15        5.42      1.27 o 
   6  12   5        0.57        3.26      1.17 o 
   0  13   5      328.44      348.54     11.00 o 
   1  13   5       35.59       36.69      1.97 o 
   2  13   5      109.34      115.74      4.12 o 
   3  13   5       24.91       25.06      2.02 o 
   4  13   5       14.92        9.59      1.04 o 
   5  13   5        6.75        6.18      0.85 o 
   6  13   5        1.33        1.04      1.54 o 
   0  14   5       23.25       20.20      2.22 o 
   1  14   5        6.56        5.79      1.10 o 
   2  14   5       49.78       47.30      2.59 o 
   3  14   5        2.71        3.88      0.69 o 
   4  14   5        2.08        2.72      0.91 o 
   5  14   5        2.61        2.24      0.84 o 
   6  14   5        0.03        1.24      1.15 o 
   0  15   5        0.00        1.26      1.59 o 
   1  15   5       15.85       15.35      1.53 o 
   2  15   5        2.12        2.79      0.63 o 
   3  15   5       29.49       26.55      1.51 o 
   4  15   5        0.51        2.01      1.04 o 
   5  15   5        0.19        2.69      1.43 o 
   6  15   5        0.32        1.71      0.85 o 
   0  16   5       17.05       20.04      1.93 o 
   1  16   5       40.69       41.82      2.24 o 
   2  16   5        9.30        8.65      1.02 o 
   3  16   5       14.44       14.75      1.06 o 
   4  16   5       12.27       11.75      1.18 o 
   5  16   5        3.40        1.90      1.23 o 
   0  17   5       36.19       34.32      2.46 o 
   1  17   5        1.34        2.16      0.86 o 
   2  17   5       35.52       35.75      2.12 o 
   3  17   5        1.87        1.53      0.95 o 
   4  17   5        1.34        1.98      0.80 o 
   5  17   5        2.89        4.34      1.78 o 
   0  18   5        4.99        4.61      1.66 o 
   1  18   5       19.63       18.62      1.50 o 
   2  18   5        1.02        3.33      0.73 o 
   3  18   5        4.40        4.50      0.73 o 
   4  18   5        0.92        3.17      1.47 o 
   0  19   5        0.04        3.90      1.08 o 
   1  19   5        0.84        2.15      0.86 o 
   2  19   5        4.53        4.84      1.08 o 
   3  19   5        1.56        3.05      1.08 o 
   4  19   5        2.06        2.44      1.50 o 
   0  20   5        4.18        5.35      2.06 o 
   1  20   5        2.95        5.25      0.89 o 
   2  20   5        2.20        3.60      1.17 o 
   3  20   5        2.15        3.19      0.96 o 
   0  21   5        0.06        5.20      2.48 o 
   1  21   5        1.24        2.64      0.83 o 
   2  21   5        0.16        1.95      1.18 o 
   0  22   5        1.38        2.28      1.23 o 
   1  22   5        3.73        7.45      0.97 o 
   0   0   6      154.31      158.76      3.94 o 
   1   0   6       11.66       10.89      0.91 o 
   2   0   6     1952.13     1967.71      9.87 o 
   3   0   6       15.68       22.11      1.87 o 
   4   0   6       33.66       28.67      3.21 o 
   5   0   6       58.93       51.53      3.31 o 
   6   0   6       17.99       17.59      2.62 o 
   7   0   6        4.47        5.32      1.36 o 
   8   0   6        0.78       -0.40      1.58 o 
   0   1   6      731.34      693.49      3.62 o 
   1   1   6      228.84      190.96      1.56 o 
   2   1   6        2.88        3.63      0.30 o 
   3   1   6      132.83      129.88      1.61 o 
   4   1   6       18.84       16.95      1.02 o 
   5   1   6      100.77       90.68      2.79 o 
   6   1   6       35.61       34.07      2.36 o 
   7   1   6        4.26        6.56      1.05 o 
   8   1   6        1.91        2.14      1.48 o 
   0   2   6      100.39      112.19      1.46 o 
   1   2   6     1587.49     1469.84      5.13 o 
   2   2   6       48.43       42.49      1.08 o 
   3   2   6      117.62      102.62      1.47 o 
   4   2   6       34.01       33.54      1.13 o 
   5   2   6       54.77       47.54      2.04 o 
   6   2   6       13.86       14.85      1.39 o 
   7   2   6        9.04        9.99      1.16 o 
   8   2   6        0.12        2.45      1.03 o 
   0   3   6     1050.54     1120.21     11.67 o 
   1   3   6        0.61       -0.31      0.75 o 
   2   3   6      434.73      446.14      3.56 o 
   3   3   6        5.75        5.58      0.54 o 
   4   3   6      252.63      264.85      3.08 o 
   5   3   6       13.65       13.06      0.94 o 
   6   3   6        7.06        7.25      1.02 o 
   7   3   6        5.75        4.56      1.21 o 
   8   3   6        2.09        4.66      0.95 o 
   0   4   6      345.67      334.18      4.24 o 
   1   4   6      462.32      446.46      3.67 o 
   2   4   6       14.16       21.34      1.03 o 
   3   4   6       72.72       76.73      1.78 o 
   4   4   6        2.70        2.54      0.79 o 
   5   4   6       20.35       21.04      1.49 o 
   6   4   6        2.38        2.44      1.33 o 
   7   4   6        9.52        9.67      1.32 o 
   8   4   6        4.06        4.50      1.07 o 
   0   5   6      796.11      779.43      7.15 o 
   1   5   6      773.55      847.76      3.92 o 
   2   5   6       84.52       88.27      1.40 o 
   3   5   6      279.03      280.81      3.01 o 
   4   5   6        1.47        1.19      0.72 o 
   5   5   6       47.58       47.23      2.37 o 
   6   5   6        2.46        1.87      0.90 o 
   7   5   6        3.82        4.80      1.11 o 
   0   6   6      233.05      160.33      3.31 o 
   1   6   6      119.56      123.24      1.51 o 
   2   6   6      622.98      576.69      3.28 o 
   3   6   6       23.02       23.42      1.20 o 
   4   6   6        9.16        8.62      0.74 o 
   5   6   6        8.25        5.63      1.00 o 
   6   6   6       21.41       18.57      1.18 o 
   7   6   6        0.52        1.88      1.01 o 
   0   7   6       25.49       34.00      2.46 o 
   1   7   6     1656.90     1754.45      8.03 o 
   2   7   6      292.13      302.69      3.19 o 
   3   7   6       53.65       57.98      1.93 o 
   4   7   6       67.89       65.77      3.48 o 
   5   7   6       14.12       11.81      1.07 o 
   6   7   6        7.40        6.19      0.87 o 
   7   7   6        2.51        3.69      1.10 o 
   0   8   6       11.24       12.19      1.15 o 
   1   8   6      292.62      296.99      2.40 o 
   2   8   6      140.67      138.93      2.27 o 
   3   8   6       20.18       20.72      1.05 o 
   4   8   6        3.63        1.88      0.84 o 
   5   8   6       74.99       78.62      3.38 o 
   6   8   6        0.14        2.07      0.82 o 
   7   8   6        5.36        5.02      0.77 o 
   0   9   6       19.70       20.81      1.76 o 
   1   9   6       15.57       13.97      0.80 o 
   2   9   6      165.76      148.65      2.64 o 
   3   9   6        9.75        8.47      0.70 o 
   4   9   6       31.66       30.99      1.84 o 
   5   9   6       22.27       21.86      1.49 o 
   6   9   6        8.66        8.37      0.73 o 
   7   9   6        3.39        4.54      1.25 o 
   0  10   6        2.00        2.02      0.82 o 
   1  10   6      409.89      419.20      4.24 o 
   2  10   6      247.91      236.60      3.27 o 
   3  10   6      145.49      135.08      3.32 o 
   4  10   6       29.36       29.49      1.86 o 
   5  10   6        1.76        1.74      0.73 o 
   6  10   6        6.58        7.68      1.27 o 
   7  10   6        3.14        5.58      1.21 o 
   0  11   6       63.27       67.50      5.00 o 
   1  11   6      253.00      271.95      3.44 o 
   2  11   6       56.61       51.43      2.36 o 
   3  11   6       71.63       69.24      3.36 o 
   4  11   6        6.58        2.55      1.23 o 
   5  11   6       23.47       23.15      1.33 o 
   6  11   6        2.38        1.64      1.02 o 
   7  11   6        7.25        8.50      1.48 o 
   0  12   6      461.99      479.24      7.71 o 
   1  12   6       46.81       45.83      1.92 o 
   2  12   6       33.63       32.84      2.00 o 
   3  12   6        9.12        7.74      0.85 o 
   4  12   6       28.31       31.09      1.71 o 
   5  12   6        0.55        3.48      0.80 o 
   6  12   6        4.58        5.91      1.03 o 
   0  13   6      286.61      279.99      9.19 o 
   1  13   6      206.20      190.53      4.61 o 
   2  13   6       86.83       88.93      4.65 o 
   3  13   6        0.16        1.50      0.63 o 
   4  13   6        2.86        2.75      0.85 o 
   5  13   6        4.50        3.95      0.81 o 
   6  13   6        2.01        2.55      0.68 o 
   0  14   6        0.30        3.04      1.96 o 
   1  14   6      149.05      158.39      4.58 o 
   2  14   6       35.67       34.09      2.32 o 
   3  14   6       20.23       17.32      1.31 o 
   4  14   6        0.06        0.98      0.78 o 
   5  14   6        4.47        4.13      0.81 o 
   6  14   6        2.45        2.11      1.16 o 
   0  15   6       97.36      100.19      7.47 o 
   1  15   6        1.68        2.80      0.65 o 
   2  15   6      113.92      124.85      6.15 o 
   3  15   6        5.12        4.09      0.84 o 
   4  15   6        0.14        2.05      0.86 o 
   5  15   6        0.61       -0.04      0.94 o 
   0  16   6        0.05        0.80      1.11 o 
   1  16   6       47.36       46.18      2.55 o 
   2  16   6       27.73       28.29      1.69 o 
   3  16   6       31.52       30.81      1.95 o 
   4  16   6        0.86        3.64      1.04 o 
   5  16   6        3.47        4.58      1.13 o 
   0  17   6       11.21       10.81      1.40 o 
   1  17   6       25.80       25.28      1.65 o 
   2  17   6        0.33        2.96      0.84 o 
   3  17   6        7.12        5.30      0.90 o 
   4  17   6        5.21        7.68      1.27 o 
   5  17   6       15.39       13.06      1.96 o 
   0  18   6        0.55        5.27      1.84 o 
   1  18   6        0.77        1.83      1.27 o 
   2  18   6       11.36       14.45      1.36 o 
   3  18   6        0.85        0.71      0.67 o 
   4  18   6       23.07       24.95      2.85 o 
   0  19   6        4.61        5.97      2.14 o 
   1  19   6        1.08        1.59      1.08 o 
   2  19   6       12.92       12.81      1.60 o 
   3  19   6        8.83        9.11      1.07 o 
   4  19   6        2.42        3.68      1.85 o 
   0  20   6        1.99        2.37      1.60 o 
   1  20   6        2.26        3.73      1.51 o 
   2  20   6        0.54        0.18      1.19 o 
   3  20   6        2.21        1.05      0.95 o 
   0  21   6        4.93        6.20      1.02 o 
   1  21   6        1.06        3.02      0.82 o 
   2  21   6        0.56        4.61      1.15 o 
   1   0   7      261.65      241.54      4.02 o 
   2   0   7        7.58        9.50      0.80 o 
   3   0   7      107.75      144.71      2.26 o 
   4   0   7        0.25        1.45      1.25 o 
   5   0   7       76.53       70.86      4.15 o 
   6   0   7        9.25       10.66      2.52 o 
   7   0   7        0.01        4.51      5.00 o 
   8   0   7        1.26        0.21      1.37 o 
   0   1   7      428.72      394.77      4.22 o 
   1   1   7       36.34       39.10      0.53 o 
   2   1   7      147.67      152.37      1.40 o 
   3   1   7       71.81       73.07      2.09 o 
   4   1   7       19.14       16.18      0.95 o 
   5   1   7       87.97       87.82      3.13 o 
   6   1   7       20.90       19.49      1.49 o 
   7   1   7       15.68       18.44      2.51 o 
   8   1   7        1.26        0.97      1.07 o 
   0   2   7       90.98       71.24      1.22 o 
   1   2   7      195.01      175.10      3.11 o 
   2   2   7      187.47      191.03      1.87 o 
   3   2   7       11.42        9.79      0.58 o 
   4   2   7       29.27       25.70      1.09 o 
   5   2   7        8.02        7.27      1.09 o 
   6   2   7      117.01      112.06      3.92 o 
   7   2   7        0.52        2.00      1.11 o 
   8   2   7        8.08        6.82      1.16 o 
   0   3   7       45.96       40.77      1.08 o 
   1   3   7     1419.65     1541.21      5.79 o 
   2   3   7       52.82       57.61      1.85 o 
   3   3   7      112.64      126.03      1.88 o 
   4   3   7        9.22        7.99      0.78 o 
   5   3   7       24.96       20.87      1.29 o 
   6   3   7       20.61       19.58      2.05 o 
   7   3   7        9.05        7.84      1.17 o 
   8   3   7        2.98        4.35      1.22 o 
   0   4   7        8.53        3.92      3.18 o 
   1   4   7      278.32      282.38      2.71 o 
   2   4   7      122.19      128.00      1.37 o 
   3   4   7        5.46        6.10      0.50 o 
   4   4   7       30.69       26.99      1.41 o 
   5   4   7       25.63       25.57      1.56 o 
   6   4   7        5.90        4.41      1.05 o 
   7   4   7        8.40        8.13      1.20 o 
   0   5   7    10112.19    10762.32     62.16 o 
   1   5   7      556.86      599.00      3.77 o 
   2   5   7     1214.41     1244.62      5.61 o 
   3   5   7       91.54       89.92      2.29 o 
   4   5   7      134.72      135.49      3.39 o 
   5   5   7       16.02       17.31      1.23 o 
   6   5   7        3.39        3.30      0.91 o 
   7   5   7        0.75        2.18      0.87 o 
   0   6   7       85.33       91.85      2.99 o 
   1   6   7      423.82      475.52      3.04 o 
   2   6   7       71.31       70.36      1.62 o 
   3   6   7      391.39      409.09      4.09 o 
   4   6   7       16.69       14.98      0.96 o 
   5   6   7      139.29      137.64      4.86 o 
   6   6   7        0.71        0.67      1.23 o 
   7   6   7        1.76        1.98      1.00 o 
   0   7   7      483.75      593.05      4.64 o 
   1   7   7      735.07      760.10      4.51 o 
   2   7   7      582.82      588.57      4.95 o 
   3   7   7      186.07      192.41      2.58 o 
   4   7   7      129.12      124.18      4.51 o 
   5   7   7       26.38       27.11      1.58 o 
   6   7   7        6.14        4.62      1.33 o 
   7   7   7        3.37        3.80      0.95 o 
   0   8   7      204.24      232.73      3.28 o 
   1   8   7       14.12       11.34      0.63 o 
   2   8   7      847.36      905.85      8.03 o 
   3   8   7       58.46       60.36      2.18 o 
   4   8   7     1011.35     1134.47     12.63 o 
   5   8   7       62.11       56.03      2.84 o 
   6   8   7       38.72       33.87      2.06 o 
   7   8   7        2.23        3.51      1.45 o 
   0   9   7        5.05        3.13      0.67 o 
   1   9   7      392.86      414.58      4.19 o 
   2   9   7       24.52       23.87      1.10 o 
   3   9   7       25.21       24.09      1.27 o 
   4   9   7       60.41       63.87      3.35 o 
   5   9   7        3.69        2.60      1.03 o 
   6   9   7        7.92        5.77      1.09 o 
   7   9   7        0.70        1.46      1.34 o 
   0  10   7       99.79       95.48      4.38 o 
   1  10   7      221.82      199.00      2.91 o 
   2  10   7     1230.74     1255.25     12.38 o 
   3  10   7      268.54      266.26      4.87 o 
   4  10   7      192.22      184.15      5.02 o 
   5  10   7       50.81       46.44      2.44 o 
   6  10   7       16.05       11.22      1.22 o 
   7  10   7        7.82        9.26      1.48 o 
   0  11   7      378.93      425.99      6.73 o 
   1  11   7      156.83      161.27      3.66 o 
   2  11   7      409.24      415.56      6.50 o 
   3  11   7       66.76       63.24      2.71 o 
   4  11   7       75.16       64.41      2.95 o 
   5  11   7        0.43        0.85      0.94 o 
   6  11   7       17.74       19.99      1.41 o 
   7  11   7        0.35        2.48      1.37 o 
   0  12   7        3.10        0.37      1.30 o 
   1  12   7      420.30      442.74      8.04 o 
   2  12   7       16.00       14.18      1.19 o 
   3  12   7      264.73      275.02      6.16 o 
   4  12   7        0.42        1.62      0.67 o 
   5  12   7        4.02        3.78      1.16 o 
   6  12   7        3.38        4.50      0.91 o 
   0  13   7      686.65      728.91     17.40 o 
   1  13   7      521.29      531.71      7.07 o 
   2  13   7      220.74      244.78      6.32 o 
   3  13   7       92.32       94.23      3.69 o 
   4  13   7        2.93        5.29      0.92 o 
   5  13   7        4.19        6.90      0.91 o 
   6  13   7        4.92        4.09      0.98 o 
   0  14   7       68.50       62.52      4.73 o 
   1  14   7       26.21       24.58      1.90 o 
   2  14   7      239.16      248.70      4.61 o 
   3  14   7        1.48        2.06      0.64 o 
   4  14   7        4.69        4.58      0.58 o 
   5  14   7        0.30        0.66      0.76 o 
   6  14   7        2.85        2.06      1.13 o 
   0  15   7       35.99       39.01      2.95 o 
   1  15   7      167.13      188.13      5.77 o 
   2  15   7       28.91       31.50      1.96 o 
   3  15   7        7.16        5.01      0.92 o 
   4  15   7        3.05        3.28      0.63 o 
   5  15   7        8.07        6.32      0.87 o 
   0  16   7       44.19       44.29      4.07 o 
   1  16   7       43.51       43.44      2.41 o 
   2  16   7       23.31       25.29      1.73 o 
   3  16   7       51.96       48.13      3.02 o 
   4  16   7       17.44       19.71      1.60 o 
   5  16   7       12.15       14.60      1.91 o 
   0  17   7       30.24       23.80      2.38 o 
   1  17   7        1.20        2.07      0.78 o 
   2  17   7        9.82        8.59      0.86 o 
   3  17   7       16.62       17.71      1.36 o 
   4  17   7        7.14        7.46      1.32 o 
   5  17   7       10.06        9.15      1.30 o 
   0  18   7        1.43        4.55      1.84 o 
   1  18   7       16.59       18.24      1.44 o 
   2  18   7        0.08       -0.07      0.94 o 
   3  18   7       27.13       32.88      2.12 o 
   4  18   7        1.28        4.36      1.47 o 
   0  19   7        5.39        4.56      2.03 o 
   1  19   7        2.90        3.07      1.31 o 
   2  19   7       15.47       14.62      1.74 o 
   3  19   7       11.52        8.37      1.39 o 
   0  20   7        4.86        5.49      1.72 o 
   1  20   7        2.14        3.07      0.95 o 
   2  20   7       13.57       14.66      1.30 o 
   3  20   7        0.97        0.24      1.52 o 
   0  21   7        0.58        0.14      2.52 o 
   1  21   7        1.44        3.24      0.84 o 
   2  21   7        0.27        2.12      0.88 o 
   0   0   8      935.28      863.47     12.60 o 
   1   0   8       27.96       23.92      2.05 o 
   2   0   8      468.87      463.97      3.60 o 
   3   0   8       30.61       31.58      1.42 o 
   4   0   8        6.54        9.60      1.04 o 
   5   0   8       17.78       21.10      2.36 o 
   6   0   8        0.29        2.11      0.95 o 
   7   0   8       16.75       17.64      2.31 o 
   8   0   8        0.14        1.11      1.99 o 
   0   1   8      220.14      201.66      3.53 o 
   1   1   8      259.59      279.40      3.22 o 
   2   1   8      243.09      259.45      1.97 o 
   3   1   8      334.21      351.29      3.31 o 
   4   1   8        2.23        0.86      0.31 o 
   5   1   8      115.49      112.64      3.98 o 
   6   1   8       40.04       38.22      2.06 o 
   7   1   8       26.85       23.16      1.81 o 
   8   1   8        5.41        5.63      1.24 o 
   0   2   8       45.03       34.36      2.94 o 
   1   2   8      532.13      544.16      5.15 o 
   2   2   8       21.74       21.92      0.87 o 
   3   2   8      113.61      109.71      2.01 o 
   4   2   8       10.37        8.61      0.83 o 
   5   2   8       45.55       42.01      1.84 o 
   6   2   8        1.77        2.99      0.76 o 
   7   2   8       22.80       24.74      2.08 o 
   0   3   8    10310.73    10941.20    119.53 o 
   1   3   8       51.98       59.24      2.01 o 
   2   3   8      431.79      453.61      3.30 o 
   3   3   8       18.55       17.58      0.81 o 
   4   3   8      253.24      249.51      4.11 o 
   5   3   8       29.13       28.25      1.78 o 
   6   3   8       52.24       48.90      2.42 o 
   7   3   8        3.73        6.73      1.17 o 
   0   4   8      369.53      378.70      4.65 o 
   1   4   8     1296.37     1432.24      7.48 o 
   2   4   8      239.48      262.82      2.85 o 
   3   4   8       14.00       16.13      0.80 o 
   4   4   8      106.71       98.09      3.33 o 
   5   4   8       91.89       90.13      3.25 o 
   6   4   8       13.17       13.45      1.04 o 
   7   4   8        5.70        5.39      1.05 o 
   0   5   8     1801.28     1959.94     25.15 o 
   1   5   8     4054.17     4746.92     12.41 o 
   2   5   8      264.41      256.16      2.66 o 
   3   5   8       60.91       76.27      1.90 o 
   4   5   8       44.03       47.37      2.36 o 
   5   5   8       26.17       26.87      1.73 o 
   6   5   8        2.44        2.03      0.97 o 
   7   5   8        8.83        8.82      1.12 o 
   0   6   8      563.54      551.92      5.94 o 
   1   6   8       54.00       55.56      1.76 o 
   2   6   8      405.42      446.71      3.85 o 
   3   6   8       53.02       53.70      2.27 o 
   4   6   8      122.31      132.86      4.12 o 
   5   6   8        1.78        1.68      0.80 o 
   6   6   8       34.37       32.00      1.70 o 
   7   6   8        2.03        3.11      1.04 o 
   0   7   8       47.78       64.72      2.83 o 
   1   7   8      593.25      626.05      6.43 o 
   2   7   8      471.83      485.91      4.23 o 
   3   7   8      407.61      403.30      4.56 o 
   4   7   8      366.75      393.86      5.72 o 
   5   7   8       15.56       15.33      1.26 o 
   6   7   8        0.71        3.01      1.23 o 
   7   7   8        5.73        5.57      1.41 o 
   0   8   8        1.72        1.97      0.95 o 
   1   8   8        1.69        1.24      0.61 o 
   2   8   8       70.06       69.41      2.59 o 
   3   8   8     1534.70     1671.50     15.40 o 
   4   8   8      156.33      146.61      5.43 o 
   5   8   8      521.94      544.66     16.21 o 
   6   8   8       13.12        9.20      1.36 o 
   7   8   8        0.76        1.83      1.78 o 
   0   9   8      293.94      308.95      4.62 o 
   1   9   8       11.22       13.03      0.76 o 
   2   9   8        3.33        3.67      0.80 o 
   3   9   8       37.60       35.42      1.80 o 
   4   9   8      160.03      162.04      5.43 o 
   5   9   8       51.99       46.78      2.31 o 
   6   9   8        1.27        3.48      0.77 o 
   7   9   8        2.66        3.20      1.20 o 
   0  10   8        3.22        3.74      1.41 o 
   1  10   8      264.09      267.78      3.73 o 
   2  10   8      669.74      672.05      7.27 o 
   3  10   8      419.80      415.45      5.54 o 
   4  10   8      227.01      232.54      4.24 o 
   5  10   8       72.31       65.21      3.00 o 
   6  10   8       24.38       23.04      1.45 o 
   7  10   8        3.63        2.80      1.56 o 
   0  11   8        9.02        8.13      1.23 o 
   1  11   8     1162.34     1221.90     12.79 o 
   2  11   8      220.76      214.16      5.03 o 
   3  11   8      564.57      632.37     10.84 o 
   4  11   8       57.43       52.02      2.80 o 
   5  11   8       28.38       31.28      2.11 o 
   6  11   8        0.11        2.23      1.04 o 
   0  12   8        6.94        6.64      2.09 o 
   1  12   8        8.08        4.22      1.20 o 
   2  12   8      274.26      275.31      4.58 o 
   3  12   8       10.64        8.37      1.08 o 
   4  12   8        3.04        1.84      0.73 o 
   5  12   8        5.58        5.85      0.91 o 
   6  12   8       12.30       11.47      1.43 o 
   0  13   8      887.33      949.72     16.13 o 
   1  13   8      612.62      642.22      8.50 o 
   2  13   8      340.32      369.81      7.42 o 
   3  13   8      233.86      244.62      7.27 o 
   4  13   8        7.21        5.28      0.84 o 
   5  13   8        3.41        5.82      1.14 o 
   6  13   8       13.38       11.96      1.55 o 
   0  14   8        2.98        0.69      1.10 o 
   1  14   8       52.98       48.29      2.44 o 
   2  14   8        1.21        1.29      0.95 o 
   3  14   8       35.12       32.36      1.62 o 
   4  14   8        2.42        3.27      0.71 o 
   5  14   8        2.21        4.79      0.92 o 
   6  14   8        4.27        5.62      2.41 o 
   0  15   8      534.94      560.31     15.49 o 
   1  15   8       36.10       33.41      1.92 o 
   2  15   8       42.85       39.47      2.14 o 
   3  15   8        9.97        9.28      0.84 o 
   4  15   8       35.89       36.52      2.48 o 
   5  15   8        0.73        1.88      0.91 o 
   0  16   8        3.20        0.61      1.23 o 
   1  16   8       15.09       14.92      1.22 o 
   2  16   8       14.16       16.52      1.57 o 
   3  16   8       70.56       73.70      3.14 o 
   4  16   8       24.70       21.46      1.52 o 
   5  16   8       31.53       29.47      3.06 o 
   0  17   8        1.15        1.26      1.13 o 
   1  17   8        6.66        5.44      0.78 o 
   2  17   8        8.92        7.64      0.99 o 
   3  17   8       15.19       13.58      1.32 o 
   4  17   8       13.13       14.39      1.79 o 
   0  18   8        0.00        4.05      0.97 o 
   1  18   8        0.11        2.46      0.80 o 
   2  18   8        6.44        6.01      0.97 o 
   3  18   8        1.52        4.01      0.96 o 
   4  18   8       40.47       42.64      4.06 o 
   0  19   8        3.72        2.59      1.66 o 
   1  19   8        7.18        5.45      1.14 o 
   2  19   8       15.24       16.70      1.67 o 
   3  19   8       12.49       11.33      2.62 o 
   0  20   8        0.82        2.08      1.88 o 
   1  20   8        4.69        6.03      1.06 o 
   2  20   8        2.16        2.34      1.58 o 
   0  21   8        0.24        0.27      1.34 o 
   1  21   8        0.36        2.12      1.10 o 
   1   0   9     1135.97     1065.13      7.03 o 
   2   0   9       28.91       32.63      2.39 o 
   3   0   9        8.77       18.21      1.08 o 
   4   0   9        2.05        2.01      0.84 o 
   5   0   9       86.13       88.15      4.48 o 
   6   0   9        7.17        7.56      1.09 o 
   7   0   9        1.45        3.43      0.98 o 
   0   1   9      419.64      431.41      4.37 o 
   1   1   9      158.14      185.53      1.83 o 
   2   1   9      410.24      483.22      2.69 o 
   3   1   9      106.39      113.31      2.96 o 
   4   1   9       14.36       13.26      0.91 o 
   5   1   9       32.97       33.89      1.75 o 
   6   1   9       20.09       19.70      1.48 o 
   7   1   9       12.29        9.36      1.05 o 
   0   2   9     1166.83     1216.20      6.91 o 
   1   2   9       78.39       73.18      1.85 o 
   2   2   9        1.63        4.12      0.58 o 
   3   2   9       27.95       24.93      1.54 o 
   4   2   9       27.61       30.60      1.25 o 
   5   2   9        8.10        5.27      0.79 o 
   6   2   9       41.39       43.65      2.19 o 
   7   2   9        0.75        2.54      0.99 o 
   0   3   9        0.87        0.85      0.57 o 
   1   3   9     2569.10     2763.75     11.95 o 
   2   3   9        0.27       -0.07      0.63 o 
   3   3   9       22.78       22.53      0.95 o 
   4   3   9       18.05       20.71      1.21 o 
   5   3   9        3.71        3.32      0.63 o 
   6   3   9        6.41        8.17      1.21 o 
   7   3   9        6.04        4.40      0.95 o 
   0   4   9      704.08      793.39      6.12 o 
   1   4   9      381.46      402.52      3.15 o 
   2   4   9       57.24       59.08      1.66 o 
   3   4   9       34.75       33.31      1.40 o 
   4   4   9      110.60      106.66      2.93 o 
   5   4   9       29.23       28.08      1.38 o 
   6   4   9       18.38       19.22      1.44 o 
   7   4   9        7.60        8.03      0.97 o 
   0   5   9     3934.03     4612.08     31.35 o 
   1   5   9      192.65      215.92      2.28 o 
   2   5   9     1058.58     1125.27      8.73 o 
   3   5   9       11.16       12.27      0.67 o 
   4   5   9       37.67       43.03      1.95 o 
   5   5   9        0.26        0.34      0.73 o 
   6   5   9        5.70        5.59      0.77 o 
   7   5   9        0.02        2.89      1.14 o 
   0   6   9        3.22       -1.75      1.90 o 
   1   6   9     1516.36     1618.99      8.40 o 
   2   6   9       21.33       19.70      1.01 o 
   3   6   9      501.78      520.13      5.22 o 
   4   6   9       25.19       25.47      1.56 o 
   5   6   9       44.35       45.86      2.36 o 
   6   6   9        1.57        2.36      1.14 o 
   7   6   9        2.55        2.29      1.25 o 
   0   7   9      171.06      161.61      2.86 o 
   1   7   9      293.03      285.52      3.05 o 
   2   7   9      648.68      655.85      5.62 o 
   3   7   9      626.54      661.71      6.50 o 
   4   7   9       66.89       64.39      2.70 o 
   5   7   9       15.04       14.91      1.17 o 
   6   7   9       13.69       11.53      1.05 o 
   7   7   9        2.26        2.27      1.12 o 
   0   8   9      223.42      255.05      4.54 o 
   1   8   9       64.29       64.78      2.06 o 
   2   8   9      252.71      249.74      2.85 o 
   3   8   9       26.14       25.44      1.30 o 
   4   8   9      891.23      987.93     16.37 o 
   5   8   9       51.70       44.10      2.17 o 
   6   8   9       17.41       14.39      1.26 o 
   7   8   9        1.04       -0.24      1.44 o 
   0   9   9        0.00        2.03      0.74 o 
   1   9   9       29.70       28.62      1.50 o 
   2   9   9       12.96       11.88      0.92 o 
   3   9   9      136.17      134.54      4.05 o 
   4   9   9       84.63       75.87      2.78 o 
   5   9   9       55.98       48.89      1.95 o 
   6   9   9       12.08       10.50      1.68 o 
   7   9   9        0.71        2.92      1.20 o 
   0  10   9        0.39        1.76      0.73 o 
   1  10   9      142.55      137.41      2.86 o 
   2  10   9      246.91      245.85      5.25 o 
   3  10   9      132.96      129.75      5.56 o 
   4  10   9      212.20      212.00      6.99 o 
   5  10   9       80.26       75.31      2.59 o 
   6  10   9        3.22        1.87      1.09 o 
   0  11   9       11.08        7.75      1.23 o 
   1  11   9       94.97       88.12      3.43 o 
   2  11   9      646.05      720.44     10.03 o 
   3  11   9      171.77      170.25      5.95 o 
   4  11   9      143.27      139.81      4.57 o 
   5  11   9        0.74        1.47      1.18 o 
   6  11   9       30.75       28.59      2.17 o 
   0  12   9       83.10       76.35      5.82 o 
   1  12   9      537.91      554.70      7.33 o 
   2  12   9       33.93       35.24      2.06 o 
   3  12   9       56.43       52.33      2.35 o 
   4  12   9        1.99        2.78      0.77 o 
   5  12   9        9.63        6.89      1.03 o 
   6  12   9        9.38        6.15      1.88 o 
   0  13   9      394.46      401.80      7.79 o 
   1  13   9      261.73      257.52      5.91 o 
   2  13   9      283.16      290.16      4.29 o 
   3  13   9       42.08       40.27      2.21 o 
   4  13   9       11.33        8.81      0.90 o 
   5  13   9        2.25        2.95      0.81 o 
   6  13   9        3.82        3.01      1.03 o 
   0  14   9      291.68      308.98      6.13 o 
   1  14   9        6.35        6.00      1.02 o 
   2  14   9       52.20       50.14      3.02 o 
   3  14   9        2.30        2.66      0.65 o 
   4  14   9       23.11       26.06      1.77 o 
   5  14   9        2.59        3.67      0.92 o 
   0  15   9       25.09       17.58      1.59 o 
   1  15   9       69.02       70.93      3.52 o 
   2  15   9       15.58       12.85      1.06 o 
   3  15   9       27.96       35.92      2.03 o 
   4  15   9        4.12        5.22      1.21 o 
   5  15   9        4.87        3.78      1.05 o 
   0  16   9        0.01        0.55      1.02 o 
   1  16   9       16.28       17.47      1.04 o 
   2  16   9       33.40       35.98      2.14 o 
   3  16   9       21.36       18.22      1.32 o 
   4  16   9       39.58       34.18      2.87 o 
   5  16   9        9.94        9.12      1.31 o 
   0  17   9        5.79        7.19      1.36 o 
   1  17   9        2.08        3.57      0.84 o 
   2  17   9       15.09       12.47      1.07 o 
   3  17   9       18.35       16.65      1.24 o 
   4  17   9        4.18        8.23      1.29 o 
   0  18   9        0.06       -0.14      1.10 o 
   1  18   9        0.01        1.77      0.82 o 
   2  18   9        0.86        2.12      0.76 o 
   3  18   9       17.48       16.61      2.35 o 
   4  18   9        1.39        2.20      0.88 o 
   0  19   9        4.25        1.48      1.75 o 
   1  19   9        3.26        3.54      0.85 o 
   2  19   9       13.49        9.93      1.26 o 
   3  19   9       10.87       10.68      1.53 o 
   0  20   9        2.32        3.56      3.30 o 
   1  20   9        2.34        3.87      0.98 o 
   2  20   9        9.82        7.91      1.07 o 
   0  21   9        1.91        2.82      1.44 o 
   0   0  10        1.11        9.07      1.41 o 
   1   0  10        3.98        2.80      1.36 o 
   2   0  10      329.48      375.39      4.80 o 
   3   0  10        0.08        1.15      0.73 o 
   4   0  10        6.55        5.92      1.02 o 
   5   0  10       24.10       24.58      1.81 o 
   6   0  10        1.04        2.21      0.95 o 
   7   0  10        6.20        6.12      1.35 o 
   0   1  10       19.33       18.17      1.43 o 
   1   1  10       95.54      101.00      1.58 o 
   2   1  10        4.67        4.49      0.47 o 
   3   1  10       47.56       53.27      1.53 o 
   4   1  10        2.68        2.57      0.47 o 
   5   1  10       18.60       16.20      1.28 o 
   6   1  10        8.06        3.99      0.90 o 
   7   1  10        2.68        2.14      1.10 o 
   0   2  10        0.96       -1.10      1.10 o 
   1   2  10        5.32        3.21      1.00 o 
   2   2  10       14.04       11.51      0.63 o 
   3   2  10      164.71      179.06      2.34 o 
   4   2  10       13.18       13.97      0.90 o 
   5   2  10        8.62        7.95      0.96 o 
   6   2  10        1.33        1.92      0.57 o 
   7   2  10        8.25       11.41      1.47 o 
   0   3  10      123.07      135.14      3.04 o 
   1   3  10        5.99        3.92      0.91 o 
   2   3  10      410.69      412.55      3.83 o 
   3   3  10        4.00        3.93      0.48 o 
   4   3  10      115.47      121.71      3.58 o 
   5   3  10        5.59        4.81      0.77 o 
   6   3  10        1.27        2.07      0.68 o 
   7   3  10        3.76        2.90      0.93 o 
   0   4  10      106.03      126.00      1.99 o 
   1   4  10      140.09      133.96      2.07 o 
   2   4  10       14.74       12.74      0.74 o 
   3   4  10        1.89        0.93      0.48 o 
   4   4  10       46.46       47.28      2.07 o 
   5   4  10        5.23        4.56      0.74 o 
   6   4  10        6.39        7.25      0.97 o 
   7   4  10        3.57        5.10      1.29 o 
   0   5  10       72.36       74.18      1.57 o 
   1   5  10        7.08        8.35      0.84 o 
   2   5  10      123.30      126.65      2.07 o 
   3   5  10      238.57      241.76      3.05 o 
   4   5  10       10.09       10.69      0.79 o 
   5   5  10        4.39        2.55      0.72 o 
   6   5  10        2.06        1.64      1.18 o 
   7   5  10        6.69        7.39      1.20 o 
   0   6  10      293.07      312.54      5.32 o 
   1   6  10       16.72       16.24      0.87 o 
   2   6  10      213.50      230.19      2.84 o 
   3   6  10       46.48       46.50      2.20 o 
   4   6  10       16.34       15.77      1.06 o 
   5   6  10        3.76        4.19      0.77 o 
   6   6  10        5.54        5.89      0.92 o 
   7   6  10        0.99        3.22      1.22 o 
   0   7  10       41.51       38.09      2.46 o 
   1   7  10      265.06      265.55      3.12 o 
   2   7  10      263.36      271.02      2.84 o 
   3   7  10      146.04      138.68      2.88 o 
   4   7  10       65.64       65.16      3.33 o 
   5   7  10       15.53       13.21      1.60 o 
   6   7  10        2.06        1.49      1.56 o 
   7   7  10        0.24        1.65      1.27 o 
   0   8  10       51.47       57.60      3.43 o 
   1   8  10      255.75      268.24      3.15 o 
   2   8  10       39.89       37.90      1.63 o 
   3   8  10      212.42      211.78      3.81 o 
   4   8  10       27.35       24.40      1.32 o 
   5   8  10       34.01       25.46      1.63 o 
   6   8  10        1.89        1.65      0.89 o 
   7   8  10        1.45        2.19      1.31 o 
   0   9  10        3.06        2.84      0.65 o 
   1   9  10       20.78       22.25      1.31 o 
   2   9  10      373.69      392.50      6.25 o 
   3   9  10       13.50       14.56      1.02 o 
   4   9  10       57.30       52.74      2.11 o 
   5   9  10       23.99       20.52      1.32 o 
   6   9  10       11.12       10.36      1.19 o 
   7   9  10        1.68        0.89      1.13 o 
   0  10  10        3.98        2.47      0.83 o 
   1  10  10       62.25       62.87      2.93 o 
   2  10  10       20.36       18.34      1.24 o 
   3  10  10      118.20      130.74      4.63 o 
   4  10  10        7.60        6.47      1.37 o 
   5  10  10       19.03       16.42      1.10 o 
   6  10  10        6.64        9.71      1.16 o 
   0  11  10        7.31        6.36      1.33 o 
   1  11  10      114.03      111.37      3.77 o 
   2  11  10       40.51       33.98      2.23 o 
   3  11  10      138.15      140.11      4.26 o 
   4  11  10        4.98        2.99      0.63 o 
   5  11  10       23.22       21.60      1.61 o 
   6  11  10        0.57        0.57      0.82 o 
   0  12  10      502.92      534.73      9.67 o 
   1  12  10       38.19       35.23      1.95 o 
   2  12  10       50.68       51.29      2.75 o 
   3  12  10        4.12        3.25      0.55 o 
   4  12  10       58.11       50.62      2.88 o 
   5  12  10        1.74        3.16      1.29 o 
   6  12  10        3.03        3.64      1.12 o 
   0  13  10       92.80       97.02      6.53 o 
   1  13  10       78.06       75.03      4.13 o 
   2  13  10        2.17        1.34      0.94 o 
   3  13  10        0.75        1.97      0.70 o 
   4  13  10        0.07        1.66      0.79 o 
   5  13  10        0.47        1.83      0.88 o 
   6  13  10        2.35        2.55      0.95 o 
   0  14  10       11.88       10.79      1.51 o 
   1  14  10       54.95       55.69      3.11 o 
   2  14  10        0.34        2.07      0.89 o 
   3  14  10       21.51       20.78      1.27 o 
   4  14  10        9.72        9.80      1.57 o 
   5  14  10        1.19        1.93      1.12 o 
   0  15  10       51.83       47.72      3.98 o 
   1  15  10        3.84        3.10      0.82 o 
   2  15  10       21.45       22.26      1.46 o 
   3  15  10       10.77        8.63      1.43 o 
   4  15  10        0.26        1.62      1.42 o 
   5  15  10        2.02        1.55      1.09 o 
   0  16  10        5.59        5.33      1.21 o 
   1  16  10        9.29        7.48      0.89 o 
   2  16  10       12.87       12.81      1.14 o 
   3  16  10       37.43       33.63      2.21 o 
   4  16  10        1.37        3.26      0.90 o 
   0  17  10        0.86        4.67      1.13 o 
   1  17  10        8.34        9.38      1.25 o 
   2  17  10        2.41        2.97      0.73 o 
   3  17  10       16.11       15.54      1.39 o 
   4  17  10        4.13        2.94      1.43 o 
   0  18  10       12.36       13.38      2.43 o 
   1  18  10        0.81        1.04      0.63 o 
   2  18  10        0.34        0.36      0.94 o 
   3  18  10        1.56        3.36      0.99 o 
   0  19  10        0.40       -0.36      1.49 o 
   1  19  10        3.84        5.26      0.87 o 
   2  19  10        3.96        3.46      1.11 o 
   3  19  10       13.35       14.02      2.05 o 
   0  20  10        5.74        5.87      1.32 o 
   1  20  10        3.29        4.40      0.79 o 
   2  20  10        1.50        2.15      1.03 o 
   1   0  11        1.87        1.95      1.08 o 
   2   0  11       30.50       29.47      1.35 o 
   3   0  11        5.61        5.14      0.64 o 
   4   0  11        6.61        8.54      0.91 o 
   5   0  11       57.72       59.26      3.27 o 
   6   0  11        2.52        2.91      1.07 o 
   7   0  11        0.23        4.06      2.40 o 
   0   1  11      245.58      258.21      2.86 o 
   1   1  11      153.23      147.33      2.00 o 
   2   1  11      162.97      170.74      2.12 o 
   3   1  11        5.51        4.75      0.49 o 
   4   1  11       35.25       35.24      1.71 o 
   5   1  11       14.70       17.32      1.37 o 
   6   1  11        2.06        4.07      0.72 o 
   7   1  11        1.13        2.31      1.20 o 
   0   2  11       80.38       78.44      1.65 o 
   1   2  11       28.31       28.43      1.75 o 
   2   2  11       29.64       23.95      1.29 o 
   3   2  11       15.05       15.77      1.16 o 
   4   2  11        1.66        3.26      0.59 o 
   5   2  11        9.10        8.19      0.96 o 
   6   2  11        0.81        1.30      0.80 o 
   7   2  11        0.20        1.28      1.52 o 
   0   3  11        5.39        6.37      0.76 o 
   1   3  11      521.34      564.15      5.61 o 
   2   3  11        0.91        2.22      0.46 o 
   3   3  11       11.58       14.03      0.94 o 
   4   3  11        0.51        1.12      0.67 o 
   5   3  11       19.94       15.84      1.13 o 
   6   3  11        3.53        3.86      0.95 o 
   7   3  11        2.64        2.62      1.34 o 
   0   4  11       20.11       20.90      2.03 o 
   1   4  11       41.01       50.38      2.36 o 
   2   4  11       15.45       17.51      0.98 o 
   3   4  11       31.47       30.17      1.49 o 
   4   4  11       15.45       14.32      0.94 o 
   5   4  11       30.27       27.70      1.53 o 
   6   4  11        4.02        2.94      0.72 o 
   7   4  11        3.89        4.15      1.67 o 
   0   5  11        1.24        2.23      0.74 o 
   1   5  11        4.80        5.08      0.56 o 
   2   5  11       94.52       87.53      2.81 o 
   3   5  11       14.07       14.02      1.03 o 
   4   5  11       64.63       63.93      2.65 o 
   5   5  11        4.91        3.68      0.78 o 
   6   5  11        1.25        4.30      1.12 o 
   7   5  11        0.44        0.87      1.28 o 
   0   6  11        0.48       -0.89      1.41 o 
   1   6  11       33.06       30.06      1.37 o 
   2   6  11       26.00       23.40      1.42 o 
   3   6  11       84.09       78.17      2.90 o 
   4   6  11        3.65        1.89      0.76 o 
   5   6  11        2.43        3.07      0.90 o 
   6   6  11        0.60        1.84      1.47 o 
   7   6  11        1.08        3.49      1.01 o 
   0   7  11       24.03       33.95      2.93 o 
   1   7  11       17.42       18.88      0.91 o 
   2   7  11       69.52       76.72      3.80 o 
   3   7  11        4.35        3.33      0.94 o 
   4   7  11        8.46        6.71      0.67 o 
   5   7  11        1.04        1.01      0.99 o 
   6   7  11        0.56        0.30      0.96 o 
   7   7  11        1.07        4.69      1.55 o 
   0   8  11        2.38        3.34      1.00 o 
   1   8  11       16.75       18.74      1.18 o 
   2   8  11       70.08       71.50      2.73 o 
   3   8  11        8.38        6.60      0.99 o 
   4   8  11       16.19       14.03      1.10 o 
   5   8  11        0.53        2.83      0.62 o 
   6   8  11        4.48        6.19      0.84 o 
   7   8  11        0.16        2.15      1.02 o 
   0   9  11        0.13       -0.75      0.75 o 
   1   9  11       33.30       31.79      1.51 o 
   2   9  11        2.98        2.43      0.77 o 
   3   9  11      201.42      198.13      3.92 o 
   4   9  11        1.84        1.04      0.89 o 
   5   9  11        2.27        3.26      0.60 o 
   6   9  11        2.30        3.17      1.43 o 
   0  10  11       33.80       39.85      3.18 o 
   1  10  11        4.00        3.42      0.57 o 
   2  10  11       30.47       34.17      2.05 o 
   3  10  11        4.55        2.83      0.70 o 
   4  10  11       14.94       13.11      1.27 o 
   5  10  11        9.69        9.68      1.40 o 
   6  10  11        0.08        2.32      1.63 o 
   0  11  11        1.97        3.98      1.31 o 
   1  11  11       28.12       24.15      1.62 o 
   2  11  11        7.89        6.70      0.73 o 
   3  11  11        7.73        6.12      0.77 o 
   4  11  11       24.14       24.19      1.53 o 
   5  11  11        0.82       -0.04      0.97 o 
   6  11  11        0.19        2.82      0.89 o 
   0  12  11        1.50        2.37      1.01 o 
   1  12  11       73.65       72.09      4.05 o 
   2  12  11        5.00        3.64      0.77 o 
   3  12  11       58.70       55.79      3.14 o 
   4  12  11        0.92        0.49      0.74 o 
   5  12  11        0.26        1.25      1.54 o 
   6  12  11        0.09        3.67      1.20 o 
   0  13  11      202.57      204.02      4.72 o 
   1  13  11       11.89       11.08      1.18 o 
   2  13  11        8.16        8.86      1.06 o 
   3  13  11       21.88       22.18      1.59 o 
   4  13  11       10.74        8.52      1.04 o 
   5  13  11        0.66        1.34      0.99 o 
   0  14  11       25.98       29.24      2.39 o 
   1  14  11        2.92        2.42      0.71 o 
   2  14  11        4.27        6.08      0.83 o 
   3  14  11        9.24        9.00      0.79 o 
   4  14  11        4.36        3.67      0.69 o 
   5  14  11        0.31        0.93      1.02 o 
   0  15  11        2.18        4.08      1.05 o 
   1  15  11       24.53       27.36      1.62 o 
   2  15  11        1.84        3.26      0.76 o 
   3  15  11       36.63       28.64      1.88 o 
   4  15  11        0.09        1.36      1.24 o 
   5  15  11        1.41        1.40      0.97 o 
   0  16  11       31.84       28.46      2.67 o 
   1  16  11       14.55       14.99      1.07 o 
   2  16  11        6.51        5.06      0.90 o 
   3  16  11        3.06        3.73      0.62 o 
   4  16  11        1.77        1.24      0.89 o 
   0  17  11       26.53       22.92      2.27 o 
   1  17  11        1.87        2.80      0.80 o 
   2  17  11        1.91        4.31      1.00 o 
   3  17  11        1.17        0.53      1.02 o 
   4  17  11        0.81        2.71      1.11 o 
   0  18  11        0.64        2.77      1.05 o 
   1  18  11        5.93        5.74      1.18 o 
   2  18  11        1.87        1.94      1.63 o 
   3  18  11        3.20        4.35      1.18 o 
   0  19  11        4.94        6.32      1.56 o 
   1  19  11        1.95        4.07      1.10 o 
   2  19  11        2.18        3.19      1.11 o 
   0  20  11       10.15        7.38      4.95 o 
   1  20  11        1.07        4.89      1.25 o 
   0   0  12      190.60      185.80      7.65 o 
   1   0  12       45.03       49.39      4.83 o 
   2   0  12        9.10       12.29      1.27 o 
   3   0  12        0.25       -0.16      0.58 o 
   4   0  12       22.92       28.99      2.42 o 
   5   0  12       14.44       14.24      1.89 o 
   6   0  12        0.68        2.33      0.83 o 
   7   0  12        0.59        7.71      1.51 o 
   0   1  12       10.36       12.85      0.96 o 
   1   1  12      610.97      641.24      6.59 o 
   2   1  12       47.48       56.01      2.92 o 
   3   1  12       10.17       10.07      0.71 o 
   4   1  12       53.87       60.15      2.15 o 
   5   1  12       35.93       33.68      1.88 o 
   6   1  12        0.77        1.50      1.10 o 
   7   1  12        0.46        4.91      1.51 o 
   0   2  12        0.08       -0.48      0.53 o 
   1   2  12      103.57       98.01      2.67 o 
   2   2  12       37.60       38.20      2.17 o 
   3   2  12       38.52       35.27      1.63 o 
   4   2  12       34.96       36.80      1.69 o 
   5   2  12       37.64       40.84      1.97 o 
   6   2  12        2.71        1.74      0.84 o 
   7   2  12        0.56        3.31      1.71 o 
   0   3  12       58.17       44.60      2.35 o 
   1   3  12        2.39        2.82      0.69 o 
   2   3  12       24.52       24.42      1.35 o 
   3   3  12        8.37        8.62      0.69 o 
   4   3  12       51.49       47.21      2.36 o 
   5   3  12        7.02        5.56      0.84 o 
   6   3  12        1.49        1.58      0.61 o 
   7   3  12        0.57        3.50      1.10 o 
   0   4  12       38.56       40.46      4.31 o 
   1   4  12       12.95       17.82      0.94 o 
   2   4  12       13.25       17.16      1.05 o 
   3   4  12       44.48       44.18      2.18 o 
   4   4  12       57.54       64.90      2.71 o 
   5   4  12       21.88       22.22      1.45 o 
   6   4  12        0.70        1.78      1.05 o 
   7   4  12        0.12        3.10      1.70 o 
   0   5  12        8.84        9.07      1.58 o 
   1   5  12      334.67      335.49      4.02 o 
   2   5  12        7.10        4.38      0.64 o 
   3   5  12       16.93       18.48      1.05 o 
   4   5  12        9.49        8.17      0.90 o 
   5   5  12       15.32       13.13      0.94 o 
   6   5  12        0.20        0.81      0.96 o 
   7   5  12        1.91        1.86      1.54 o 
   0   6  12      117.41      125.63      2.70 o 
   1   6  12       10.07       10.96      0.74 o 
   2   6  12      285.30      273.73      4.65 o 
   3   6  12        1.04        2.21      0.61 o 
   4   6  12        5.28        5.72      0.66 o 
   5   6  12        5.63        6.81      0.77 o 
   6   6  12        0.21        0.99      1.15 o 
   7   6  12        0.01        0.42      1.27 o 
   0   7  12        9.49       11.76      1.44 o 
   1   7  12        7.30       11.77      1.35 o 
   2   7  12        4.50        3.04      0.65 o 
   3   7  12       37.21       42.36      2.22 o 
   4   7  12        9.68        7.54      0.99 o 
   5   7  12        1.22        1.98      0.91 o 
   6   7  12        0.40        1.81      1.36 o 
   0   8  12       22.51       20.34      2.38 o 
   1   8  12       97.60      101.18      2.98 o 
   2   8  12       40.34       42.56      2.40 o 
   3   8  12       19.44       24.95      1.92 o 
   4   8  12        0.85        1.92      0.68 o 
   5   8  12        0.39        2.81      0.53 o 
   6   8  12        0.69        1.32      1.01 o 
   0   9  12      106.44      105.77      5.55 o 
   1   9  12        1.22        2.28      0.55 o 
   2   9  12       71.19       66.28      3.11 o 
   3   9  12        1.04        1.31      0.63 o 
   4   9  12       14.12       12.60      0.92 o 
   5   9  12        0.08        1.90      0.78 o 
   6   9  12        5.99        8.75      1.23 o 
   0  10  12       27.87       33.57      2.71 o 
   1  10  12       34.89       33.76      1.99 o 
   2  10  12        2.16        2.03      0.72 o 
   3  10  12        9.95        8.67      1.17 o 
   4  10  12        4.12        4.47      0.86 o 
   5  10  12        1.14        1.28      1.00 o 
   6  10  12        0.64        2.47      1.20 o 
   0  11  12       36.52       33.68      3.01 o 
   1  11  12       33.70       29.74      2.04 o 
   2  11  12       11.54       11.12      1.09 o 
   3  11  12       52.70       49.68      2.87 o 
   4  11  12        8.17        7.32      0.91 o 
   5  11  12        5.36        2.84      0.66 o 
   6  11  12        0.58       -0.65      1.37 o 
   0  12  12       17.84       16.19      1.98 o 
   1  12  12        2.27        1.70      1.00 o 
   2  12  12        6.81        6.25      0.87 o 
   3  12  12        7.20        6.85      0.98 o 
   4  12  12        4.50        3.06      0.80 o 
   5  12  12        1.83        2.96      1.25 o 
   0  13  12       67.17       67.90      5.50 o 
   1  13  12       49.11       50.75      2.81 o 
   2  13  12        1.01        2.10      0.61 o 
   3  13  12       52.69       51.42      2.25 o 
   4  13  12        2.01        2.49      0.89 o 
   5  13  12        0.48        1.51      1.34 o 
   0  14  12        0.72        0.14      0.82 o 
   1  14  12       23.75       21.78      1.42 o 
   2  14  12        3.46        5.03      0.91 o 
   3  14  12       15.14       16.34      1.29 o 
   4  14  12        2.07        3.63      0.98 o 
   5  14  12        1.11        5.19      1.20 o 
   0  15  12        3.01        1.94      0.85 o 
   1  15  12        1.65        0.99      1.14 o 
   2  15  12       15.30       13.02      1.17 o 
   3  15  12        0.67        2.12      0.84 o 
   4  15  12       14.16       10.92      1.57 o 
   0  16  12        5.64        4.06      1.06 o 
   1  16  12        2.93        4.30      0.79 o 
   2  16  12        5.92        6.09      0.96 o 
   3  16  12        0.73        2.11      0.83 o 
   4  16  12        0.32        3.61      1.11 o 
   0  17  12        6.28        5.45      1.85 o 
   1  17  12        0.35       -0.71      0.71 o 
   2  17  12        2.49        2.37      0.93 o 
   3  17  12       11.70        9.15      1.75 o 
   0  18  12        0.00        2.74      1.18 o 
   1  18  12        0.27        1.27      1.41 o 
   2  18  12       10.86       12.48      1.74 o 
   3  18  12        0.44        3.86      1.50 o 
   0  19  12        3.82        3.01      2.43 o 
   1  19  12        4.64        4.60      1.41 o 
   2  19  12        1.27        1.19      0.97 o 
   1   0  13        3.51        6.70      1.67 o 
   2   0  13        1.80        1.67      0.82 o 
   3   0  13        9.88        5.40      1.08 o 
   4   0  13        4.55        4.10      1.07 o 
   5   0  13       21.48       24.32      2.60 o 
   6   0  13        0.01        1.59      0.85 o 
   7   0  13        0.15        1.80      1.74 o 
   0   1  13       24.37       23.44      1.59 o 
   1   1  13      161.56      166.83      3.23 o 
   2   1  13        9.56        7.27      0.80 o 
   3   1  13        2.26        2.31      0.86 o 
   4   1  13       37.32       34.57      1.73 o 
   5   1  13        6.37        6.86      1.08 o 
   6   1  13        2.57        2.68      0.81 o 
   7   1  13        0.39        1.85      2.61 o 
   0   2  13       16.84       12.54      1.43 o 
   1   2  13      106.14      100.35      2.67 o 
   2   2  13      218.74      211.15      3.71 o 
   3   2  13        5.53        5.21      0.92 o 
   4   2  13       66.20       61.02      2.99 o 
   5   2  13       12.81       11.79      1.09 o 
   6   2  13        1.44        2.46      0.85 o 
   7   2  13        0.38        3.84      1.63 o 
   0   3  13        4.75        6.26      1.18 o 
   1   3  13      112.88      101.54      2.81 o 
   2   3  13       12.12       13.90      1.10 o 
   3   3  13       28.44       27.29      3.53 o 
   4   3  13       26.26       25.84      1.60 o 
   5   3  13        2.34        3.52      0.71 o 
   6   3  13        1.34        3.72      1.00 o 
   7   3  13        0.68        1.65      1.39 o 
   0   4  13      136.64      157.96      7.22 o 
   1   4  13       19.20       21.82      1.05 o 
   2   4  13        4.80        3.92      0.59 o 
   3   4  13       19.12       19.57      1.31 o 
   4   4  13        3.41        4.02      0.59 o 
   5   4  13        0.26        0.73      1.07 o 
   6   4  13        2.77        1.78      0.85 o 
   7   4  13        2.42        4.59      1.98 o 
   0   5  13       45.73       43.85      4.32 o 
   1   5  13       83.32       79.80      2.61 o 
   2   5  13       83.93       85.92      4.07 o 
   3   5  13        9.00        9.05      0.94 o 
   4   5  13       76.99       79.91      2.78 o 
   5   5  13        5.02        4.56      1.33 o 
   6   5  13        1.06        1.89      0.78 o 
   7   5  13        0.52        2.99      1.32 o 
   0   6  13        0.00       -1.23      2.02 o 
   1   6  13      168.91      170.29      2.79 o 
   2   6  13        2.52        2.02      0.78 o 
   3   6  13       14.37       12.56      1.00 o 
   4   6  13       12.44       13.85      1.20 o 
   5   6  13       25.42       22.51      1.53 o 
   6   6  13        0.01        0.42      0.96 o 
   0   7  13        1.10        0.54      0.78 o 
   1   7  13       13.32        8.98      0.80 o 
   2   7  13       75.01       77.11      4.06 o 
   3   7  13        8.89        8.92      0.88 o 
   4   7  13        2.35        1.94      0.48 o 
   5   7  13        1.11        1.12      0.47 o 
   6   7  13        0.02        2.71      1.02 o 
   0   8  13      179.59      188.46      6.19 o 
   1   8  13        1.67        1.02      0.76 o 
   2   8  13       19.04       21.79      1.61 o 
   3   8  13       28.21       27.42      1.35 o 
   4   8  13       23.10       23.91      1.34 o 
   5   8  13        3.31        2.61      0.54 o 
   6   8  13        5.31        4.76      1.20 o 
   0   9  13        8.87       10.06      1.89 o 
   1   9  13      198.51      191.37      3.53 o 
   2   9  13        3.23        1.94      0.86 o 
   3   9  13        9.83        9.42      0.97 o 
   4   9  13        0.35        2.93      0.90 o 
   5   9  13        3.25        4.22      0.92 o 
   6   9  13        0.60        3.04      1.31 o 
   0  10  13       78.05       64.56      3.75 o 
   1  10  13        3.45        2.77      0.77 o 
   2  10  13       20.40       23.61      1.50 o 
   3  10  13        9.02        8.97      1.13 o 
   4  10  13       13.58        9.24      0.92 o 
   5  10  13        2.66        2.81      0.95 o 
   6  10  13        0.91        1.01      1.27 o 
   0  11  13       48.84       40.06      3.08 o 
   1  11  13        5.51        4.95      0.74 o 
   2  11  13       15.43       17.35      1.32 o 
   3  11  13        7.19        3.73      0.74 o 
   4  11  13        8.41        4.97      0.82 o 
   5  11  13        1.40        3.11      1.44 o 
   6  11  13        0.74       -0.58      1.16 o 
   0  12  13        2.91        3.16      1.57 o 
   1  12  13        1.22        1.24      1.01 o 
   2  12  13        3.35        2.26      1.10 o 
   3  12  13       41.13       39.23      2.19 o 
   4  12  13        1.17        0.89      0.66 o 
   5  12  13        1.01        3.93      0.93 o 
   0  13  13       51.78       41.17      3.87 o 
   1  13  13       12.31       12.39      1.16 o 
   2  13  13        2.29        3.06      0.70 o 
   3  13  13        4.00        3.44      0.92 o 
   4  13  13        1.64        2.42      0.90 o 
   5  13  13        0.42        3.33      0.96 o 
   0  14  13       32.99       33.43      3.07 o 
   1  14  13        2.78        2.10      0.93 o 
   2  14  13        2.61        1.88      1.02 o 
   3  14  13        4.35        5.23      1.25 o 
   4  14  13        5.74        4.43      0.77 o 
   5  14  13        0.47        0.98      0.97 o 
   0  15  13        0.38        1.75      1.14 o 
   1  15  13       11.04       10.24      0.96 o 
   2  15  13        0.14        1.06      1.20 o 
   3  15  13        0.15        2.10      0.78 o 
   4  15  13        1.01        1.90      0.93 o 
   0  16  13        2.32        1.63      0.99 o 
   1  16  13        2.24        5.40      1.08 o 
   2  16  13        1.46        1.86      0.93 o 
   3  16  13        3.88        4.38      1.05 o 
   4  16  13        0.02       -1.31      1.31 o 
   0  17  13        3.14        5.39      1.11 o 
   1  17  13        1.06        2.77      0.86 o 
   2  17  13        9.69       10.06      1.14 o 
   3  17  13        2.60        2.73      1.04 o 
   0  18  13        0.05        1.90      0.98 o 
   1  18  13        0.63        0.36      1.07 o 
   2  18  13        0.38        1.77      1.02 o 
   0  19  13        2.92        1.51      1.61 o 
   1  19  13        1.88        4.39      1.11 o 
   0   0  14      292.29      292.94     10.26 o 
   1   0  14        1.22        1.28      2.28 o 
   2   0  14       35.13       35.17      3.35 o 
   3   0  14        3.88        4.08      0.96 o 
   4   0  14       14.21       18.01      1.73 o 
   5   0  14        4.38        6.42      1.45 o 
   6   0  14        5.47        5.56      1.43 o 
   7   0  14        0.33        2.28      5.74 o 
   0   1  14       71.36       59.12      4.09 o 
   1   1  14       79.89       81.06      4.96 o 
   2   1  14       18.08       17.89      1.43 o 
   3   1  14       24.27       24.77      1.66 o 
   4   1  14        7.38        7.20      0.93 o 
   5   1  14       19.94       20.84      1.31 o 
   6   1  14        2.56        4.74      0.86 o 
   7   1  14        4.38        7.79      1.57 o 
   0   2  14       54.46       55.94      6.38 o 
   1   2  14      386.71      371.78      4.35 o 
   2   2  14      179.35      179.96      4.11 o 
   3   2  14       54.23       50.30      2.06 o 
   4   2  14        1.26        1.72      0.83 o 
   5   2  14       11.88       10.75      1.09 o 
   6   2  14       10.20       10.19      1.00 o 
   7   2  14        2.50        5.98      1.87 o 
   0   3  14       53.44       54.55      4.34 o 
   1   3  14       10.39        8.27      0.86 o 
   2   3  14       19.08       21.34      1.21 o 
   3   3  14        7.86        6.31      0.76 o 
   4   3  14      133.47      129.17      3.67 o 
   5   3  14        6.60        6.94      0.96 o 
   6   3  14       21.41       19.72      2.10 o 
   0   4  14       29.46       35.76      3.00 o 
   1   4  14       13.95       15.90      1.29 o 
   2   4  14        4.81        3.63      0.55 o 
   3   4  14        7.65        7.91      0.76 o 
   4   4  14       45.03       42.27      2.38 o 
   5   4  14       27.61       25.74      2.31 o 
   6   4  14        3.18        1.35      0.97 o 
   0   5  14        3.65        3.53      1.53 o 
   1   5  14       63.76       68.58      2.59 o 
   2   5  14       41.60       37.26      1.93 o 
   3   5  14       41.35       33.25      1.85 o 
   4   5  14       31.83       28.53      1.60 o 
   5   5  14       17.01       14.02      0.98 o 
   6   5  14        0.23        0.92      0.93 o 
   0   6  14       17.74       19.00      2.37 o 
   1   6  14        0.72        0.00      1.06 o 
   2   6  14      421.34      446.04      5.94 o 
   3   6  14       13.72        9.47      0.94 o 
   4   6  14       84.73       88.03      3.32 o 
   5   6  14        0.99        2.15      1.04 o 
   6   6  14        1.67       -0.15      1.47 o 
   0   7  14        4.70        4.92      1.10 o 
   1   7  14      155.10      148.54      3.60 o 
   2   7  14       43.12       41.33      2.03 o 
   3   7  14       51.82       48.72      2.45 o 
   4   7  14        9.49        8.81      1.04 o 
   5   7  14        2.34        3.52      1.02 o 
   6   7  14        1.62        4.24      1.37 o 
   0   8  14       15.66       16.17      1.72 o 
   1   8  14       65.82       57.16      2.89 o 
   2   8  14       22.94       19.67      1.44 o 
   3   8  14       75.12       79.64      3.38 o 
   4   8  14        0.98        1.82      0.66 o 
   5   8  14        3.79        5.09      0.98 o 
   6   8  14        0.13        1.57      1.13 o 
   0   9  14        0.04        1.31      0.99 o 
   1   9  14        0.16        0.54      0.82 o 
   2   9  14       41.73       39.53      2.27 o 
   3   9  14        1.48        1.44      0.77 o 
   4   9  14       26.45       24.83      1.78 o 
   5   9  14        0.04        0.99      0.72 o 
   6   9  14        1.48        1.63      1.01 o 
   0  10  14       41.03       34.93      3.33 o 
   1  10  14        7.76        9.46      1.10 o 
   2  10  14       33.37       38.46      2.38 o 
   3  10  14       48.60       45.06      2.28 o 
   4  10  14        5.67        5.18      0.81 o 
   5  10  14        0.41        2.27      0.79 o 
   6  10  14        0.20        2.69      0.90 o 
   0  11  14        0.18        2.45      1.50 o 
   1  11  14       58.68       47.47      2.86 o 
   2  11  14        5.27        6.76      1.02 o 
   3  11  14        7.42        5.55      0.91 o 
   4  11  14        0.35        1.05      0.77 o 
   5  11  14        0.89        1.39      1.09 o 
   0  12  14       35.31       32.24      3.16 o 
   1  12  14        4.24        3.97      0.80 o 
   2  12  14       11.06       12.33      1.21 o 
   3  12  14        0.21        2.31      1.19 o 
   4  12  14        5.38        6.36      1.36 o 
   5  12  14        1.20        2.08      0.76 o 
   0  13  14        8.05        7.71      1.99 o 
   1  13  14        5.25        4.73      0.85 o 
   2  13  14        5.22        6.22      0.79 o 
   3  13  14        7.64        8.84      1.01 o 
   4  13  14        3.81        4.44      0.82 o 
   5  13  14        0.88        1.80      1.49 o 
   0  14  14        0.17        3.12      1.60 o 
   1  14  14        1.88        2.72      0.91 o 
   2  14  14        1.28        1.34      1.17 o 
   3  14  14        2.49        3.85      0.60 o 
   4  14  14        0.58        2.16      0.92 o 
   0  15  14        8.66        8.58      1.46 o 
   1  15  14        2.50        1.81      1.10 o 
   2  15  14       30.11       31.55      2.11 o 
   3  15  14        0.48        0.30      1.09 o 
   4  15  14        4.00        3.54      1.02 o 
   0  16  14        8.25        6.17      1.31 o 
   1  16  14        2.70        4.76      0.83 o 
   2  16  14        2.65        4.12      0.97 o 
   3  16  14        2.01        2.47      1.11 o 
   0  17  14        3.60        3.44      1.72 o 
   1  17  14        3.87        6.59      1.54 o 
   2  17  14        2.16        2.69      1.04 o 
   3  17  14        2.56        0.98      1.40 o 
   0  18  14       40.91       42.00      4.83 o 
   1  18  14        2.23        2.74      1.05 o 
   2  18  14       26.78       27.66      2.31 o 
   1   0  15     1735.35     1856.69     28.64 o 
   2   0  15        0.56        1.89      2.26 o 
   3   0  15       78.22       74.94      6.45 o 
   4   0  15        6.92        8.15      1.57 o 
   5   0  15        6.68        5.71      1.42 o 
   6   0  15        1.39        0.17      1.43 o 
   0   1  15       65.13       55.51      3.71 o 
   1   1  15        1.18       -1.61      1.61 o 
   2   1  15       16.14       18.03      1.34 o 
   3   1  15       38.49       40.76      2.35 o 
   4   1  15       67.31       56.84      2.66 o 
   5   1  15       19.01       20.36      1.53 o 
   6   1  15       16.30        8.81      1.17 o 
   0   2  15      979.39     1017.39     14.25 o 
   1   2  15      167.72      166.95      4.56 o 
   2   2  15      503.10      492.61      8.25 o 
   3   2  15        7.98        7.77      0.83 o 
   4   2  15       21.49       20.49      1.40 o 
   5   2  15       52.63       50.17      3.26 o 
   6   2  15       10.07        9.52      1.43 o 
   0   3  15       21.59       22.14      2.20 o 
   1   3  15      121.03      121.15      3.37 o 
   2   3  15       13.58       13.91      1.28 o 
   3   3  15      360.52      382.28      7.52 o 
   4   3  15        3.77        2.56      0.97 o 
   5   3  15      173.75      179.39      8.18 o 
   6   3  15        3.77        3.85      1.25 o 
   0   4  15        1.64        3.24      0.79 o 
   1   4  15       15.88       16.11      1.03 o 
   2   4  15       35.03       37.19      1.84 o 
   3   4  15        4.83        3.86      1.08 o 
   4   4  15        6.31        4.67      0.83 o 
   5   4  15        4.25        7.11      1.20 o 
   6   4  15       18.81       17.20      2.76 o 
   0   5  15       61.63       70.40      6.69 o 
   1   5  15       19.50       15.56      1.03 o 
   2   5  15      451.83      453.82      6.02 o 
   3   5  15       72.28       71.23      3.21 o 
   4   5  15      149.94      146.77      6.55 o 
   5   5  15        9.01        7.12      0.90 o 
   6   5  15        4.42        5.89      1.20 o 
   0   6  15        2.27        2.12      1.25 o 
   1   6  15      193.80      189.40      5.20 o 
   2   6  15        2.82        0.64      0.80 o 
   3   6  15      313.00      320.75      4.19 o 
   4   6  15        3.86        2.79      0.64 o 
   5   6  15        0.93        1.25      0.79 o 
   6   6  15        1.50        4.02      1.26 o 
   0   7  15        0.70        2.64      1.26 o 
   1   7  15       71.15       62.03      3.61 o 
   2   7  15      225.47      236.51      5.68 o 
   3   7  15       16.95       17.16      1.38 o 
   4   7  15       10.64       10.48      0.86 o 
   5   7  15        3.75        4.09      0.77 o 
   6   7  15        1.62        3.49      1.49 o 
   0   8  15        3.65        0.04      1.73 o 
   1   8  15       29.20       27.51      1.80 o 
   2   8  15      164.40      156.63      3.29 o 
   3   8  15        7.65        6.76      0.86 o 
   4   8  15        9.72       10.03      0.96 o 
   5   8  15        2.52        3.21      0.99 o 
   6   8  15        2.89        4.93      1.78 o 
   0   9  15        0.15       -0.98      1.57 o 
   1   9  15       49.97       61.70      2.57 o 
   2   9  15        3.11        2.66      0.86 o 
   3   9  15        0.40        0.81      0.84 o 
   4   9  15        1.76        1.96      0.65 o 
   5   9  15        4.76        5.58      0.90 o 
   0  10  15       47.30       35.94      3.02 o 
   1  10  15       16.26       10.57      1.37 o 
   2  10  15       27.22       26.22      1.44 o 
   3  10  15        8.38        7.58      0.92 o 
   4  10  15       13.60        9.27      1.68 o 
   5  10  15        0.09       -0.35      1.30 o 
   0  11  15       18.86       13.47      2.39 o 
   1  11  15        7.02        6.87      1.22 o 
   2  11  15        5.33        2.56      0.71 o 
   3  11  15        8.19        6.68      0.72 o 
   4  11  15        3.82        3.91      0.71 o 
   5  11  15        0.88        1.79      1.03 o 
   0  12  15        0.22        1.91      1.72 o 
   1  12  15        7.34        8.14      1.10 o 
   2  12  15        0.15        1.73      1.47 o 
   3  12  15       13.02       13.05      1.17 o 
   4  12  15        5.97        6.47      0.83 o 
   5  12  15        7.67        5.88      0.98 o 
   0  13  15       47.20       45.64      4.06 o 
   1  13  15        9.47        7.70      1.90 o 
   2  13  15       24.58       29.65      1.85 o 
   3  13  15       17.68       16.68      1.48 o 
   4  13  15       12.22       12.11      1.48 o 
   0  14  15       10.41        6.90      1.42 o 
   1  14  15        1.11        0.43      1.02 o 
   2  14  15        1.86        2.68      0.93 o 
   3  14  15        0.09        1.22      1.45 o 
   4  14  15       12.60       12.28      1.46 o 
   0  15  15        0.17       -0.07      1.77 o 
   1  15  15       30.13       27.27      2.14 o 
   2  15  15        5.23        5.40      1.18 o 
   3  15  15       30.55       28.17      2.58 o 
   0  16  15       61.01       72.36      7.62 o 
   1  16  15       43.55       51.09      3.48 o 
   2  16  15       15.49       16.88      1.82 o 
   3  16  15        0.53        4.01      0.91 o 
   0  17  15        0.24        0.07      1.52 o 
   1  17  15        1.73        2.39      0.97 o 
   2  17  15        4.50        6.24      1.31 o 
   0  18  15       19.91       16.03      2.40 o 
   1  18  15       69.88       71.39      6.64 o 
   0   0  16     5479.85     6330.79    269.07 o 
   1   0  16        7.45        7.83      1.87 o 
   2   0  16      784.65      859.13     16.06 o 
   3   0  16       10.07       10.66      1.65 o 
   4   0  16       13.39       13.17      1.60 o 
   5   0  16        7.90        5.69      1.67 o 
   6   0  16        9.53        6.32      1.44 o 
   0   1  16      101.85      113.45      9.13 o 
   1   1  16      394.32      415.34      7.71 o 
   2   1  16       18.06       18.23      1.66 o 
   3   1  16       79.01       78.06      3.55 o 
   4   1  16       20.57       21.82      1.35 o 
   5   1  16       24.28       20.53      2.09 o 
   6   1  16        3.15        5.10      1.11 o 
   0   2  16       56.12       65.37      4.61 o 
   1   2  16     1099.65     1183.87     20.86 o 
   2   2  16       95.46       91.24      5.08 o 
   3   2  16      162.92      179.78      4.21 o 
   4   2  16       20.62       20.82      1.39 o 
   5   2  16        4.73        7.95      1.31 o 
   6   2  16       17.22       15.85      1.38 o 
   0   3  16        0.00        1.39      1.14 o 
   1   3  16       15.15       15.64      1.67 o 
   2   3  16      274.30      278.47      6.08 o 
   3   3  16        6.52        4.22      0.76 o 
   4   3  16      296.25      307.70      6.72 o 
   5   3  16        6.93        6.00      1.22 o 
   6   3  16       42.93       40.41      3.14 o 
   0   4  16       14.42       13.59      1.48 o 
   1   4  16       96.37       90.82      3.78 o 
   2   4  16       59.93       60.45      3.62 o 
   3   4  16       34.78       32.50      1.70 o 
   4   4  16       27.51       30.04      1.89 o 
   5   4  16       40.65       46.19      3.10 o 
   6   4  16        1.88        3.76      1.45 o 
   0   5  16       18.18       17.63      1.84 o 
   1   5  16      172.02      159.19      5.04 o 
   2   5  16      117.00      116.29      3.85 o 
   3   5  16      280.74      292.44      7.21 o 
   4   5  16       41.20       38.86      2.13 o 
   5   5  16       54.73       55.94      3.07 o 
   6   5  16        9.50        9.11      1.55 o 
   0   6  16       14.00        5.80      1.78 o 
   1   6  16        0.94        0.04      1.37 o 
   2   6  16      267.78      277.38      3.46 o 
   3   6  16        2.68        2.41      0.73 o 
   4   6  16      105.05      115.69      3.96 o 
   5   6  16        1.77        1.94      1.00 o 
   6   6  16        1.35        3.27      1.18 o 
   0   7  16       10.08        6.27      1.35 o 
   1   7  16       54.94       50.00      2.65 o 
   2   7  16       32.35       23.92      1.46 o 
   3   7  16       63.06       53.75      2.93 o 
   4   7  16        7.49        7.70      0.78 o 
   5   7  16        1.58        0.72      1.18 o 
   6   7  16        0.37        4.14      1.44 o 
   0   8  16       19.11       11.28      1.80 o 
   1   8  16      102.65       71.95      4.00 o 
   2   8  16       13.15        9.15      1.38 o 
   3   8  16       32.37       31.50      1.76 o 
   4   8  16        4.67        4.56      1.02 o 
   5   8  16        1.27        1.53      0.72 o 
   0   9  16       17.44       10.40      1.81 o 
   1   9  16        1.04        1.73      0.81 o 
   2   9  16        9.44        6.16      0.92 o 
   3   9  16        4.94        5.07      0.72 o 
   4   9  16        0.07        1.22      1.11 o 
   5   9  16        0.63        0.96      0.96 o 
   0  10  16       48.13       29.50      3.04 o 
   1  10  16       13.53        9.27      1.08 o 
   2  10  16        0.60        0.68      0.84 o 
   3  10  16       23.07       21.72      1.59 o 
   4  10  16        3.32        3.47      0.83 o 
   5  10  16        3.34        3.65      1.10 o 
   0  11  16        0.32        1.09      1.51 o 
   1  11  16       34.87       35.04      2.17 o 
   2  11  16        1.02        1.82      0.97 o 
   3  11  16        8.74       11.51      1.13 o 
   4  11  16        0.64        2.73      0.73 o 
   5  11  16        9.06        9.74      1.48 o 
   0  12  16       39.87       52.60      3.78 o 
   1  12  16        0.71       -0.26      1.31 o 
   2  12  16       16.87       20.32      1.72 o 
   3  12  16        3.58        4.63      0.79 o 
   4  12  16       30.33       34.60      3.62 o 
   0  13  16        2.17        1.38      2.23 o 
   1  13  16        7.26        6.92      0.97 o 
   2  13  16       18.14       22.05      1.63 o 
   3  13  16        9.12        6.69      1.10 o 
   4  13  16       20.47       27.85      3.16 o 
   0  14  16        0.54        0.81      1.27 o 
   1  14  16        5.98        5.29      1.15 o 
   2  14  16        1.35        1.19      1.42 o 
   3  14  16        3.73        6.17      1.12 o 
   4  14  16        0.01        2.69      1.22 o 
   0  15  16        2.94        1.85      1.82 o 
   1  15  16        6.64        7.52      0.96 o 
   2  15  16       33.76       39.72      2.60 o 
   3  15  16        1.73        1.40      1.08 o 
   0  16  16       72.58       71.01     10.68 o 
   1  16  16       64.49       64.19      5.22 o 
   2  16  16       16.21       16.37      1.56 o 
   0  17  16        0.69        3.19      1.75 o 
   1  17  16       10.02        8.73      1.16 o 
   1   0  17     1494.48     1614.40     59.25 o 
   2   0  17       12.93        8.19      2.03 o 
   3   0  17        2.26        0.05      1.30 o 
   4   0  17        0.10       -0.08      1.16 o 
   5   0  17        0.07        0.84      1.19 o 
   6   0  17        0.49        0.18      2.18 o 
   0   1  17      604.94      635.77     15.50 o 
   1   1  17       54.87       52.23      3.50 o 
   2   1  17      103.79      102.15      4.58 o 
   3   1  17       12.32       11.13      1.29 o 
   4   1  17        1.92        1.78      0.74 o 
   5   1  17        3.41        3.66      0.75 o 
   6   1  17       19.81       23.13      2.04 o 
   0   2  17      204.42      215.24      7.32 o 
   1   2  17      134.66      129.21      6.08 o 
   2   2  17      361.97      362.12      5.92 o 
   3   2  17       13.46       14.78      1.17 o 
   4   2  17        0.92        2.79      1.20 o 
   5   2  17        4.65        2.63      0.89 o 
   6   2  17        9.21        7.65      1.34 o 
   0   3  17       19.34       18.78      2.19 o 
   1   3  17      355.08      355.98      7.84 o 
   2   3  17        5.63        2.74      0.93 o 
   3   3  17      140.46      145.42      8.26 o 
   4   3  17        1.72        2.02      0.91 o 
   5   3  17       49.73       43.24      3.28 o 
   6   3  17        4.04        6.97      1.03 o 
   0   4  17      303.36      349.69      9.46 o 
   1   4  17        3.15        5.37      1.17 o 
   2   4  17       94.04       95.48      3.51 o 
   3   4  17       46.67       44.17      2.41 o 
   4   4  17       57.19       53.64      2.90 o 
   5   4  17       10.77        7.40      1.54 o 
   6   4  17       24.77       22.76      2.04 o 
   0   5  17       10.73       13.76      1.72 o 
   1   5  17        1.49        2.63      1.14 o 
   2   5  17       74.88       78.06      4.00 o 
   3   5  17       15.75       14.69      1.45 o 
   4   5  17       76.18       71.57      3.65 o 
   5   5  17       28.63       25.51      1.93 o 
   6   5  17        3.49        6.79      1.17 o 
   0   6  17        0.01        3.38      3.21 o 
   1   6  17       63.67       70.94      3.03 o 
   2   6  17        0.98        0.80      0.69 o 
   3   6  17       72.39       70.50      3.80 o 
   4   6  17        6.25        5.68      0.88 o 
   5   6  17       31.86       29.02      2.16 o 
   0   7  17       37.05       34.34      2.84 o 
   1   7  17       43.08       35.39      2.08 o 
   2   7  17        6.40        4.77      0.87 o 
   3   7  17        3.08        4.58      0.97 o 
   4   7  17       10.71       12.24      1.10 o 
   5   7  17        1.99        3.61      1.11 o 
   0   8  17       41.83       30.42      2.55 o 
   1   8  17       12.16        8.74      1.31 o 
   2   8  17       79.05       76.83      4.52 o 
   3   8  17       16.90       16.74      1.31 o 
   4   8  17       19.74       20.48      1.72 o 
   5   8  17        0.08        3.79      0.95 o 
   0   9  17        0.34        1.60      1.25 o 
   1   9  17       19.66       17.19      1.17 o 
   2   9  17        4.00        2.46      1.22 o 
   3   9  17        1.18        2.07      0.70 o 
   4   9  17        1.24        2.61      0.89 o 
   5   9  17        7.24        5.61      2.48 o 
   0  10  17       14.05        9.15      1.81 o 
   1  10  17        5.08        5.32      0.93 o 
   2  10  17        9.63        9.20      0.99 o 
   3  10  17       11.47       10.73      1.20 o 
   4  10  17        5.99        7.80      1.24 o 
   5  10  17        1.30        3.00      1.13 o 
   0  11  17        2.85        0.88      1.42 o 
   1  11  17        1.21        1.62      1.24 o 
   2  11  17        0.09        1.44      1.20 o 
   3  11  17        0.38        0.58      0.98 o 
   4  11  17       11.71       10.68      1.04 o 
   0  12  17        0.35        1.67      1.26 o 
   1  12  17       32.56       32.19      2.16 o 
   2  12  17        2.68        3.48      1.46 o 
   3  12  17       12.31       14.40      1.48 o 
   4  12  17        4.11        5.05      1.33 o 
   0  13  17        0.20        3.70      1.70 o 
   1  13  17        1.82        3.22      1.04 o 
   2  13  17        3.29        4.39      0.86 o 
   3  13  17        7.24        7.40      2.24 o 
   4  13  17        0.25        1.24      1.38 o 
   0  14  17        0.09        3.09      2.78 o 
   1  14  17        1.63        4.52      0.88 o 
   2  14  17       10.54       12.73      1.03 o 
   3  14  17        0.68        1.81      0.98 o 
   0  15  17       13.01       11.00      1.77 o 
   1  15  17       30.56       35.15      2.47 o 
   2  15  17        1.12        3.18      0.79 o 
   0  16  17       48.52       41.38      5.29 o 
   1  16  17       12.48       13.43      1.42 o 
   2  16  17        9.23        9.58      1.27 o 
   0   0  18      296.44      365.78     15.16 o 
   1   0  18       16.33       16.31      2.51 o 
   2   0  18        2.89        3.58      1.80 o 
   3   0  18        2.80        3.56      1.03 o 
   4   0  18        2.00        2.39      1.18 o 
   5   0  18        1.32        3.45      1.79 o 
   6   0  18        1.52        1.43      2.37 o 
   0   1  18        0.02       -2.47      2.47 o 
   1   1  18      105.39      101.66      3.82 o 
   2   1  18       29.86       29.36      1.84 o 
   3   1  18       11.96       12.83      1.08 o 
   4   1  18        4.02        4.34      0.79 o 
   5   1  18        2.85        2.92      1.22 o 
   0   2  18       10.58       11.83      2.09 o 
   1   2  18      127.24      141.91      5.09 o 
   2   2  18        9.53        6.79      1.16 o 
   3   2  18       38.17       43.97      2.31 o 
   4   2  18        0.59        1.21      0.69 o 
   5   2  18        2.73        3.01      0.84 o 
   0   3  18      205.10      216.01     12.28 o 
   1   3  18        6.26        2.71      1.40 o 
   2   3  18      112.46      118.06      6.46 o 
   3   3  18        3.67        3.23      0.75 o 
   4   3  18        4.14        3.38      1.03 o 
   5   3  18        1.40        1.80      1.18 o 
   0   4  18        5.87        3.84      1.48 o 
   1   4  18       21.93       18.20      1.59 o 
   2   4  18       13.49       14.38      1.25 o 
   3   4  18       11.19       10.47      0.98 o 
   4   4  18       21.43       18.87      1.63 o 
   5   4  18       18.47       17.69      1.76 o 
   0   5  18        0.33       -0.33      1.44 o 
   1   5  18       30.67       30.39      2.27 o 
   2   5  18        1.75        1.64      1.09 o 
   3   5  18       21.33       23.85      1.69 o 
   4   5  18       24.39       22.44      1.77 o 
   5   5  18       11.95       10.53      1.23 o 
   0   6  18       19.28       16.32      1.95 o 
   1   6  18        2.01        2.53      1.10 o 
   2   6  18       11.45        9.67      1.50 o 
   3   6  18        1.19        2.98      0.90 o 
   4   6  18       35.16       35.02      2.23 o 
   5   6  18        1.88        3.50      0.88 o 
   0   7  18        1.60        1.08      2.35 o 
   1   7  18       51.32       48.68      2.54 o 
   2   7  18        6.74        4.56      1.03 o 
   3   7  18        5.84        6.40      1.36 o 
   4   7  18        0.53        1.54      1.83 o 
   5   7  18        1.90        4.24      1.00 o 
   0   8  18        2.51        1.94      1.15 o 
   1   8  18       53.10       45.47      2.36 o 
   2   8  18        6.85        3.61      0.94 o 
   3   8  18       17.05       16.11      1.75 o 
   4   8  18        0.77        3.68      1.16 o 
   5   8  18        0.19        0.82      1.65 o 
   0   9  18        1.77        1.14      1.08 o 
   1   9  18        0.79        2.16      0.68 o 
   2   9  18        5.35        5.93      1.05 o 
   3   9  18        2.15        2.94      1.13 o 
   4   9  18       16.04       12.77      1.61 o 
   0  10  18        0.01        0.20      1.91 o 
   1  10  18        2.03        2.64      1.01 o 
   2  10  18        3.06        5.89      1.05 o 
   3  10  18        0.88        2.39      1.94 o 
   4  10  18        4.35        4.98      1.13 o 
   0  11  18        7.90        7.73      1.66 o 
   1  11  18        4.42        5.07      0.99 o 
   2  11  18        1.26        2.26      1.26 o 
   3  11  18        0.45        0.47      0.98 o 
   4  11  18        0.73        3.71      1.00 o 
   0  12  18       14.96       16.16      3.87 o 
   1  12  18        0.04       -0.11      0.82 o 
   2  12  18        2.12        4.64      1.15 o 
   3  12  18        0.17        3.55      2.02 o 
   0  13  18        2.90        4.40      1.52 o 
   1  13  18        2.30        3.00      0.83 o 
   2  13  18        0.58        0.81      1.00 o 
   3  13  18        4.16        3.53      1.62 o 
   0  14  18        0.00        1.53      1.49 o 
   1  14  18        4.30        3.65      0.96 o 
   2  14  18        1.57        2.39      1.38 o 
   0  15  18        0.93        2.40      1.26 o 
   1  15  18        4.17        5.67      1.14 o 
   2  15  18        8.14        8.45      1.02 o 
   0  16  18        1.03        2.94      2.05 o 
   1   0  19       39.36       54.24      4.81 o 
   2   0  19       11.52       11.60      2.10 o 
   3   0  19        0.71        3.03      0.97 o 
   4   0  19        0.20        1.51      1.23 o 
   5   0  19        0.29        0.42      1.77 o 
   0   1  19       72.42       55.24      4.86 o 
   1   1  19       27.80       29.83      2.32 o 
   2   1  19       27.43       23.35      1.52 o 
   3   1  19        4.72        6.86      0.74 o 
   4   1  19        5.03        3.96      0.86 o 
   5   1  19        0.65        1.47      0.93 o 
   0   2  19       13.19       12.50      2.40 o 
   1   2  19       11.05       10.97      1.55 o 
   2   2  19       12.84       11.69      1.09 o 
   3   2  19        0.41        0.18      0.81 o 
   4   2  19        0.47        0.34      0.98 o 
   5   2  19        1.08        2.21      0.97 o 
   0   3  19        0.28        0.05      2.97 o 
   1   3  19       31.42       37.31      2.35 o 
   2   3  19        0.05        2.22      1.23 o 
   3   3  19        4.13        4.56      0.69 o 
   4   3  19        0.65        0.26      0.76 o 
   5   3  19        2.32        3.95      0.93 o 
   0   4  19       68.56       72.39      5.30 o 
   1   4  19       23.88       21.47      1.61 o 
   2   4  19       12.68       14.59      1.56 o 
   3   4  19        2.54        3.97      0.69 o 
   4   4  19        9.92        9.64      1.22 o 
   5   4  19        0.03        1.56      1.48 o 
   0   5  19        8.23        4.55      1.50 o 
   1   5  19       17.62       16.39      1.46 o 
   2   5  19       30.93       25.74      1.90 o 
   3   5  19        7.69        7.41      0.94 o 
   4   5  19        6.00        7.14      0.99 o 
   5   5  19        4.29        2.95      1.10 o 
   0   6  19        2.00        3.60      2.15 o 
   1   6  19        6.11        5.77      1.24 o 
   2   6  19        0.08        0.21      0.95 o 
   3   6  19        3.92        3.51      1.06 o 
   4   6  19        1.81        2.41      0.92 o 
   5   6  19        3.80        3.48      0.96 o 
   0   7  19       17.09       20.78      3.71 o 
   1   7  19        0.48        0.19      1.53 o 
   2   7  19       11.22       16.14      2.07 o 
   3   7  19        3.23        4.14      0.81 o 
   4   7  19        5.47        6.02      1.56 o 
   5   7  19        4.42        1.57      0.96 o 
   0   8  19        0.51        0.73      2.06 o 
   1   8  19        6.65        4.92      0.81 o 
   2   8  19        3.53        2.51      1.01 o 
   3   8  19        1.75        2.12      0.80 o 
   4   8  19        2.81        1.09      1.19 o 
   0   9  19        0.23        0.75      1.68 o 
   1   9  19        7.88       10.23      1.10 o 
   2   9  19        2.27        4.17      0.99 o 
   3   9  19       15.33       16.28      1.66 o 
   4   9  19        1.33        3.48      1.10 o 
   0  10  19        0.03        1.62      2.38 o 
   1  10  19        1.45        2.57      0.96 o 
   2  10  19        1.25        2.98      0.70 o 
   3  10  19        1.87        2.65      0.89 o 
   4  10  19        2.10        3.46      1.12 o 
   0  11  19       11.57       11.71      2.21 o 
   1  11  19        3.25        4.05      0.81 o 
   2  11  19        1.21        1.09      1.57 o 
   3  11  19        0.32        1.25      1.31 o 
   0  12  19        1.47       -0.85      1.29 o 
   1  12  19        5.45        7.05      0.83 o 
   2  12  19        0.05        2.72      2.66 o 
   3  12  19        7.64        7.85      1.25 o 
   0  13  19        1.12       -1.72      2.27 o 
   1  13  19        1.13        2.94      0.93 o 
   2  13  19        5.22        5.10      1.00 o 
   0  14  19        2.70        1.70      2.42 o 
   1  14  19        0.24        2.69      0.98 o 
   2  14  19        2.12        2.57      1.01 o 
   0  15  19        0.99        1.33      1.73 o 
   0   0  20       36.52       32.04      5.04 o 
   1   0  20        0.09        3.53      1.23 o 
   2   0  20        7.48       11.59      1.49 o 
   3   0  20        0.02        1.65      1.24 o 
   4   0  20        7.56        5.41      1.24 o 
   5   0  20        0.02        2.23      3.24 o 
   0   1  20        5.07        2.52      1.26 o 
   1   1  20        7.28       10.55      1.19 o 
   2   1  20        6.24        7.76      1.03 o 
   3   1  20        0.27        1.90      0.84 o 
   4   1  20        2.45        4.73      0.84 o 
   5   1  20        0.19        2.55      1.19 o 
   0   2  20        0.17       -0.98      2.50 o 
   1   2  20       39.65       40.78      2.16 o 
   2   2  20        5.31        5.87      0.92 o 
   3   2  20        4.77        7.30      1.05 o 
   4   2  20        0.31        1.74      0.93 o 
   5   2  20        2.65        3.42      1.10 o 
   0   3  20       90.92      119.04      9.42 o 
   1   3  20        0.77        3.99      2.19 o 
   2   3  20        1.69        3.87      0.79 o 
   3   3  20        0.24        1.91      1.59 o 
   4   3  20        4.19        4.72      1.27 o 
   5   3  20        0.12        3.57      1.22 o 
   0   4  20       10.96        8.52      2.83 o 
   1   4  20       76.37       83.18      5.47 o 
   2   4  20        1.18        3.70      1.22 o 
   3   4  20       11.46       11.39      1.06 o 
   4   4  20        1.97        1.75      1.22 o 
   5   4  20        0.03        1.12      1.48 o 
   0   5  20       32.54       30.50      2.52 o 
   1   5  20       20.11       19.37      1.46 o 
   2   5  20        0.74        1.74      0.90 o 
   3   5  20        5.35        4.92      1.05 o 
   4   5  20        2.79        2.45      1.07 o 
   0   6  20        7.64       11.56      1.54 o 
   1   6  20        0.90        2.38      0.92 o 
   2   6  20        0.03        1.13      0.76 o 
   3   6  20        0.83        2.19      0.91 o 
   4   6  20        1.42        0.85      1.46 o 
   0   7  20       27.38       25.75      3.16 o 
   1   7  20       42.93       41.12      3.00 o 
   2   7  20        6.37        7.03      1.20 o 
   3   7  20        7.41        7.30      1.02 o 
   4   7  20        3.31        4.21      1.13 o 
   0   8  20       26.98       20.82      2.31 o 
   1   8  20        9.84       11.70      1.20 o 
   2   8  20        0.09        1.45      1.15 o 
   3   8  20        8.62        5.10      1.00 o 
   4   8  20        2.20        2.82      1.05 o 
   0   9  20       23.44       29.51      3.96 o 
   1   9  20        0.42        1.88      1.09 o 
   2   9  20       13.10       10.16      1.27 o 
   3   9  20        1.34        1.57      0.77 o 
   4   9  20        1.56        1.59      1.15 o 
   0  10  20        5.99        9.89      1.98 o 
   1  10  20       17.15       21.85      1.82 o 
   2  10  20        2.26        2.83      1.00 o 
   3  10  20        4.08        5.29      0.99 o 
   0  11  20        3.35        5.87      1.74 o 
   1  11  20        1.31        2.98      1.14 o 
   2  11  20        0.03        1.95      1.13 o 
   3  11  20        2.36        4.84      1.26 o 
   0  12  20        0.52        3.03      1.66 o 
   1  12  20        0.32        1.38      0.93 o 
   2  12  20        6.17        5.07      1.02 o 
   0  13  20        0.07        1.72      1.84 o 
   1  13  20        1.30        2.73      1.09 o 
   2  13  20        1.04        2.35      1.63 o 
   0  14  20        0.16       -0.91      1.67 o 
   1   0  21        1.79        2.48      1.57 o 
   2   0  21        1.15        3.81      2.42 o 
   3   0  21       13.99       12.62      3.00 o 
   4   0  21        0.25        0.62      1.67 o 
   0   1  21       70.67       88.87      8.49 o 
   1   1  21        6.07        6.59      1.13 o 
   2   1  21        0.83        1.89      0.89 o 
   3   1  21        3.79        5.73      0.92 o 
   4   1  21        5.42        6.03      1.23 o 
   0   2  21        0.35        3.88      1.59 o 
   1   2  21        6.14        5.64      1.69 o 
   2   2  21        0.22        1.46      1.61 o 
   3   2  21        3.75        4.51      1.10 o 
   4   2  21        0.72        1.13      1.25 o 
   0   3  21        4.74        3.09      1.45 o 
   1   3  21       14.99       11.44      1.54 o 
   2   3  21        0.01        1.34      0.78 o 
   3   3  21       21.65       23.77      1.94 o 
   4   3  21        1.63        3.87      0.86 o 
   0   4  21       17.69       11.61      1.88 o 
   1   4  21        1.15        4.53      1.02 o 
   2   4  21        3.88        3.36      1.18 o 
   3   4  21        3.39        4.06      0.84 o 
   4   4  21        2.51        1.54      1.48 o 
   0   5  21        5.97       10.59      3.45 o 
   1   5  21        0.35        1.18      1.27 o 
   2   5  21        3.45        4.07      1.05 o 
   3   5  21        2.76        4.73      0.96 o 
   4   5  21        4.32        4.21      1.02 o 
   0   6  21        6.43        5.97      1.37 o 
   1   6  21       12.25       13.23      1.34 o 
   2   6  21        0.81        2.47      0.95 o 
   3   6  21        2.56        2.58      0.79 o 
   4   6  21        1.17        3.94      1.21 o 
   0   7  21       59.80       62.29      5.80 o 
   1   7  21        0.48       -0.10      0.93 o 
   2   7  21        2.13        3.55      1.32 o 
   3   7  21        3.82        1.62      1.20 o 
   4   7  21        2.61        2.27      1.52 o 
   0   8  21        5.71        3.83      1.73 o 
   1   8  21        3.13        3.10      1.61 o 
   2   8  21        5.34        5.26      1.44 o 
   3   8  21        1.78        4.36      0.97 o 
   0   9  21        0.81        1.46      2.17 o 
   1   9  21        7.49        7.83      1.64 o 
   2   9  21        0.18        1.58      0.94 o 
   3   9  21        1.18        5.52      2.04 o 
   0  10  21       15.92       18.74      2.34 o 
   1  10  21        3.95        3.28      1.36 o 
   2  10  21        2.35        2.10      0.80 o 
   3  10  21        1.24        2.40      1.22 o 
   0  11  21        4.30        5.92      2.12 o 
   1  11  21        0.55        5.08      1.40 o 
   2  11  21        5.15        7.48      1.14 o 
   0  12  21        0.03        4.75      1.42 o 
   1  12  21        8.08        9.59      1.55 o 
   0   0  22        0.54        4.37      2.85 o 
   1   0  22        1.53        3.43      1.51 o 
   2   0  22        0.07        4.74      1.16 o 
   3   0  22        4.24        1.18      2.46 o 
   4   0  22        0.44        1.50      1.98 o 
   0   1  22        8.91       10.16      1.55 o 
   1   1  22       14.72        8.39      1.89 o 
   2   1  22        0.52        1.83      0.94 o 
   3   1  22        8.90       12.30      1.39 o 
   4   1  22        0.33        2.29      1.31 o 
   0   2  22       35.29       37.50      3.35 o 
   1   2  22       29.62       35.26      2.48 o 
   2   2  22        2.33        2.41      1.93 o 
   3   2  22        2.00        3.43      0.96 o 
   4   2  22        0.19        1.46      1.59 o 
   0   3  22       63.75       73.24      7.20 o 
   1   3  22        2.28        3.46      1.38 o 
   2   3  22        4.24        2.80      0.90 o 
   3   3  22        0.26        2.57      0.90 o 
   4   3  22        5.00        5.83      1.19 o 
   0   4  22        3.09        4.36      1.48 o 
   1   4  22       16.10       20.56      1.88 o 
   2   4  22        0.03       -1.38      1.38 o 
   3   4  22        0.60        1.16      0.92 o 
   4   4  22        1.32        1.54      1.27 o 
   0   5  22       39.39       39.31      3.94 o 
   1   5  22       26.42       30.26      2.07 o 
   2   5  22        5.19        5.23      1.11 o 
   3   5  22        2.85        3.54      1.33 o 
   0   6  22       24.81       24.50      2.89 o 
   1   6  22        3.79        4.70      1.29 o 
   2   6  22        1.34        4.03      1.46 o 
   3   6  22        1.32        3.25      0.78 o 
   0   7  22        4.08        2.82      1.94 o 
   1   7  22       14.41       23.30      2.05 o 
   2   7  22       21.25       22.86      1.90 o 
   3   7  22       21.93       17.01      2.74 o 
   0   8  22        0.61        4.99      2.19 o 
   1   8  22        1.90        5.17      1.60 o 
   2   8  22        1.26        0.87      2.12 o 
   3   8  22        6.80       10.66      1.55 o 
   0   9  22        0.00       -1.49      1.56 o 
   1   9  22        1.11        3.22      1.95 o 
   2   9  22        3.10        2.47      0.95 o 
   0  10  22        0.39        4.05      2.56 o 
   1  10  22        6.79        5.68      0.97 o 
   2  10  22        9.47       10.02      1.51 o 
   0  11  22        0.38        5.94      1.44 o 
   1  11  22        8.34        8.97      1.19 o 
   1   0  23        2.79       -0.07      1.29 o 
   2   0  23        0.01        0.98      1.99 o 
   3   0  23       20.25       21.64      3.39 o 
   0   1  23        0.68        3.42      1.47 o 
   1   1  23        1.68        2.34      0.96 o 
   2   1  23        5.68        6.12      0.87 o 
   3   1  23        0.82        2.17      1.04 o 
   0   2  23        4.39        2.01      1.49 o 
   1   2  23        3.16        4.66      1.37 o 
   2   2  23        2.52        3.71      1.02 o 
   3   2  23        0.89        1.15      1.29 o 
   0   3  23        0.18        3.62      1.31 o 
   1   3  23       18.57       16.92      1.83 o 
   2   3  23        3.46        4.64      1.05 o 
   3   3  23        4.60        3.38      0.87 o 
   0   4  23        1.06        4.63      2.25 o 
   1   4  23        3.11        2.82      1.05 o 
   2   4  23        8.05       10.08      1.63 o 
   3   4  23        3.41        2.80      0.88 o 
   0   5  23      176.93      188.56     23.77 o 
   1   5  23       31.99       31.73      2.51 o 
   2   5  23       39.43       38.61      2.68 o 
   3   5  23        2.55        3.42      1.37 o 
   0   6  23        2.18        3.76      1.64 o 
   1   6  23       12.36        9.71      1.53 o 
   2   6  23        1.07        1.70      1.43 o 
   0   7  23       39.74       50.22      4.85 o 
   1   7  23       20.58       18.92      1.88 o 
   2   7  23       22.52       19.86      1.73 o 
   0   8  23        0.24        2.21      2.68 o 
   1   8  23        9.82        8.76      1.51 o 
   2   8  23       25.24       28.36      2.96 o 
   0   9  23        1.64        2.46      1.63 o 
   1   9  23       11.02       10.32      1.68 o 
   0   0  24        1.36        5.70      2.63 o 
   1   0  24        0.06        3.54      1.64 o 
   2   0  24       15.07       20.30      2.70 o 
   0   1  24        2.59        1.74      1.55 o 
   1   1  24        0.79        2.35      1.57 o 
   2   1  24        2.74        4.44      1.54 o 
   0   2  24        1.24        1.25      1.79 o 
   1   2  24       12.88       14.03      1.37 o 
   2   2  24        0.28        1.50      0.95 o 
   0   3  24       55.34       67.43      7.52 o 
   1   3  24        0.68       -0.06      1.74 o 
   2   3  24       12.06       12.76      1.53 o 
   0   4  24       24.90       23.96      3.56 o 
   1   4  24       17.10       14.70      1.25 o 
   2   4  24       10.74       12.70      1.23 o 
   0   5  24       10.47       11.98      2.12 o 
   1   5  24      106.63      115.85     10.66 o 
   2   5  24        4.70        5.05      1.28 o 
   0   6  24        2.32        5.81      1.68 o 
   1   6  24        0.90        2.97      1.48 o 
   0   7  24       11.31        9.79      4.71 o 
   1   7  24       21.65       24.25      1.98 o 
   1   0  25        2.31        6.48      1.59 o 
   0   1  25        3.04        5.55      3.81 o 
   1   1  25        6.79        4.70      1.04 o 
   0   2  25       42.51       42.35      3.74 o 
   1   2  25        0.06        1.31      1.07 o 
   0   3  25        0.22        4.18      1.80 o 
   1   3  25       21.90       24.17      2.05 o 
   0   4  25       27.75       31.81      3.68 o 
   1   4  25        8.82        8.64      1.45 o 
                                                 
